# Supplementary material for: Large and stable genome edits at the sorghum alpha kafirin locus result in changes in chromatin accessibility and globally increased expression of genes encoding lysine enrichment
Source: Front Plant Sci. 2023 Mar 14;14:1116886. doi: 10.3389/fpls.2023.1116886 (PMC10043997; doi:10.3389/fpls.2023.1116886)
Supplement: Supplementary Data Sheet 1 — A CSV containing the raw read counts of ATAC-seq reads for each biological replicate. Counts are defined as the number of 5’ read ends in the defined peak. [file DataSheet_1.csv]

peak_ID	19Q4-13.S1	19Q4-13.S2	19Q4-13.S3	19Q4-13.S4	19Q4-13.S5	19Q4-13.S6	Tx430.S1	Tx430.S2	Tx430.S3	Tx430.S4	Tx430.S5	Tx430.S6
chromosome_1.334.565	26	42	18	47	39	27	13	19	4	51	38	42
chromosome_1.12153.12445	58	46	88	108	92	66	19	64	33	71	63	58
chromosome_1.189897.190820	78	139	95	170	118	83	43	64	32	112	96	68
chromosome_1.196404.196605	16	23	22	47	37	22	3	10	6	26	24	31
chromosome_1.197613.197853	12	39	30	51	35	27	8	5	13	31	20	29
chromosome_1.314884.315511	34	53	28	67	56	39	31	40	16	59	76	34
chromosome_1.333317.333828	85	68	39	130	84	61	46	49	20	57	68	49
chromosome_1.343418.343812	13	46	38	64	61	35	16	19	22	45	40	35
chromosome_1.354878.355356	17	64	42	92	45	44	26	16	0	28	35	21
chromosome_1.360116.360761	32	107	71	149	79	96	43	186	16	82	72	59
chromosome_1.389901.390420	30	56	32	92	107	79	19	56	3	59	62	65
chromosome_1.391039.391773	29	132	89	169	118	110	36	70	21	89	84	80
chromosome_1.393646.394642	68	171	116	200	171	161	50	102	29	141	114	97
chromosome_1.407170.407587	11	40	41	91	47	34	8	19	18	41	27	30
chromosome_1.442901.443215	16	48	22	36	26	36	15	8	4	41	17	29
chromosome_1.449647.449957	29	28	25	48	45	36	15	31	7	47	27	20
chromosome_1.458060.459436	152	242	257	372	273	224	149	212	49	250	271	228
chromosome_1.462855.463159	8	35	40	54	44	40	13	26	8	22	28	26
chromosome_1.463471.464159	32	88	64	70	91	49	30	56	16	54	43	58
chromosome_1.465579.466655	40	112	125	153	96	67	71	84	28	115	89	50
chromosome_1.507407.508370	37	135	89	177	112	92	52	99	33	123	128	117
chromosome_1.511418.511966	39	47	55	86	62	48	18	48	13	54	57	36
chromosome_1.512548.513100	56	46	51	164	86	76	32	36	11	80	69	59
chromosome_1.516701.517192	32	44	42	77	50	50	39	44	11	58	43	40
chromosome_1.565140.565722	22	44	77	70	58	58	12	43	16	43	45	31
chromosome_1.566575.566947	36	41	37	74	49	64	18	32	3	18	50	28
chromosome_1.570372.570571	13	24	10	31	28	31	3	16	6	22	22	9
chromosome_1.577160.577383	26	30	48	35	23	23	11	17	7	25	15	23
chromosome_1.577486.578507	85	176	136	244	168	175	41	101	39	137	115	119
chromosome_1.589172.589700	39	70	43	84	78	45	38	39	19	76	60	44
chromosome_1.612456.612875	31	47	38	74	51	59	14	25	11	54	45	32
chromosome_1.620184.620702	41	76	44	112	64	57	28	31	7	78	78	43
chromosome_1.632817.633539	44	113	65	106	63	58	40	56	18	73	85	65
chromosome_1.664559.665034	26	28	32	75	57	64	13	35	1	32	64	20
chromosome_1.717013.717679	62	101	74	191	156	120	47	86	18	89	125	97
chromosome_1.726648.726908	12	33	21	46	45	32	11	14	11	24	35	17
chromosome_1.754375.754830	27	35	31	80	65	54	18	40	19	35	43	54
chromosome_1.760497.760752	17	59	52	72	60	44	20	33	4	41	39	35
chromosome_1.769365.769817	16	52	41	84	47	58	16	25	5	34	59	34
chromosome_1.770820.771507	37	66	76	111	95	77	37	72	24	89	56	48
chromosome_1.778824.779438	48	107	61	129	98	73	36	59	21	77	54	81
chromosome_1.791430.791738	15	60	44	76	60	40	24	48	6	41	51	24
chromosome_1.799947.800151	8	25	20	24	28	11	10	15	4	21	34	13
chromosome_1.805390.806350	50	117	77	176	129	109	46	96	23	150	94	92
chromosome_1.853749.854933	107	214	169	237	232	131	64	141	36	170	136	152
chromosome_1.856677.857369	46	83	68	114	83	68	46	40	22	98	44	65
chromosome_1.859834.860343	31	54	66	67	64	55	27	44	14	37	54	38
chromosome_1.864378.864877	39	64	43	85	56	75	18	35	11	59	58	54
chromosome_1.893225.893884	24	68	45	114	90	85	15	48	4	49	89	43
chromosome_1.894364.895082	54	80	81	172	98	93	34	60	10	79	102	75
chromosome_1.908223.909353	116	150	108	298	214	163	71	154	29	131	161	117
chromosome_1.915349.915699	17	27	33	56	43	41	12	39	7	26	49	19
chromosome_1.929175.929441	13	31	15	50	53	20	15	35	6	17	53	19
chromosome_1.946153.946312	5	14	10	29	32	16	8	11	6	20	29	12
chromosome_1.946831.947067	17	35	21	41	32	20	14	25	3	24	40	16
chromosome_1.949947.950142	10	25	25	45	35	27	15	27	2	17	30	14
chromosome_1.951427.951615	2	20	17	28	34	20	11	11	11	14	35	9
chromosome_1.998871.1000003	75	118	107	208	145	115	41	77	22	107	107	69
chromosome_1.1004818.1005401	44	66	27	57	52	41	27	46	11	56	54	25
chromosome_1.1008460.1008974	24	64	50	62	67	55	12	29	8	36	50	38
chromosome_1.1011101.1011346	8	33	24	52	46	33	11	27	7	28	16	18
chromosome_1.1015475.1015796	19	51	17	46	34	23	10	19	10	19	12	35
chromosome_1.1023009.1023588	39	75	66	181	97	87	46	73	10	79	107	72
chromosome_1.1030205.1030662	26	79	33	106	104	57	23	52	11	50	63	34
chromosome_1.1034449.1034944	41	106	75	184	122	75	33	86	20	73	81	46
chromosome_1.1053222.1053416	7	12	18	30	27	15	15	13	5	23	22	15
chromosome_1.1060911.1061645	45	109	115	201	149	116	37	116	15	119	129	86
chromosome_1.1077179.1078150	64	152	94	174	220	121	49	93	28	169	102	123
chromosome_1.1081827.1082339	32	65	63	80	86	47	27	50	9	62	38	25
chromosome_1.1107557.1107924	22	40	25	58	50	29	16	34	18	29	34	43
chromosome_1.1110298.1110612	28	34	31	77	60	32	22	25	12	38	49	34
chromosome_1.1178627.1179119	20	52	47	94	83	38	32	33	11	52	62	44
chromosome_1.1179247.1179648	29	56	60	94	61	57	21	56	8	42	61	22
chromosome_1.1181234.1181651	35	58	59	89	73	76	18	45	10	44	53	58
chromosome_1.1182408.1182931	26	73	46	130	85	90	28	49	6	85	56	59
chromosome_1.1196693.1197319	26	59	49	144	112	72	17	51	19	74	75	54
chromosome_1.1211687.1212248	28	95	51	82	78	42	35	32	15	60	38	48
chromosome_1.1215428.1216036	12	53	34	77	61	35	47	37	18	56	39	43
chromosome_1.1216394.1217029	24	47	55	58	54	39	32	45	14	62	44	45
chromosome_1.1217187.1217789	19	51	84	77	47	60	43	24	16	68	61	52
chromosome_1.1218238.1219213	64	134	94	95	128	66	39	44	42	87	61	83
chromosome_1.1220263.1221131	81	160	140	195	210	136	62	112	28	114	111	103
chromosome_1.1221899.1222273	33	69	74	63	56	42	16	30	7	21	49	28
chromosome_1.1222451.1222777	25	48	38	64	61	50	20	26	6	39	37	30
chromosome_1.1229228.1230017	55	135	127	250	154	136	81	112	23	141	150	129
chromosome_1.1239174.1239459	20	29	28	69	40	33	11	15	5	53	35	20
chromosome_1.1241830.1242155	13	36	28	73	41	48	29	35	3	29	45	14
chromosome_1.1250028.1250346	14	32	34	48	53	37	10	41	3	24	31	21
chromosome_1.1254645.1254911	20	31	44	77	52	35	8	16	13	54	30	37
chromosome_1.1266151.1266636	25	60	29	82	65	55	23	64	15	44	32	40
chromosome_1.1269887.1270259	30	37	36	73	35	35	10	30	9	39	55	45
chromosome_1.1272659.1273884	53	168	137	216	184	148	54	98	36	111	146	106
chromosome_1.1275315.1276111	36	56	50	73	90	75	35	55	26	72	50	52
chromosome_1.1282735.1283590	51	79	60	118	97	98	27	58	21	86	72	54
chromosome_1.1287128.1287786	47	71	62	65	70	48	17	34	18	54	37	41
chromosome_1.1296117.1296459	33	41	53	81	62	48	25	36	8	46	42	32
chromosome_1.1311042.1311537	27	51	75	81	85	55	25	56	9	62	30	26
chromosome_1.1312768.1314319	111	179	163	306	240	223	102	201	44	187	188	142
chromosome_1.1322471.1323080	36	67	70	106	86	67	21	54	15	43	63	44
chromosome_1.1353360.1353648	22	32	19	52	32	48	21	17	1	21	29	26
chromosome_1.1358124.1358572	29	38	41	76	80	84	26	53	8	55	71	33
chromosome_1.1361195.1361474	15	16	10	36	27	20	14	19	17	29	35	21
chromosome_1.1368008.1368283	12	28	22	50	39	35	7	9	2	21	51	20
chromosome_1.1383916.1384485	67	71	99	126	87	104	27	90	8	88	77	79
chromosome_1.1384872.1385235	30	40	36	49	61	39	15	45	11	43	42	32
chromosome_1.1396809.1397231	12	45	54	65	66	37	17	20	9	38	26	20
chromosome_1.1403718.1404166	35	43	41	66	58	38	9	30	9	67	54	33
chromosome_1.1404654.1405020	19	47	25	60	66	41	11	30	19	50	32	34
chromosome_1.1407380.1407667	11	42	23	75	53	32	15	22	3	33	41	26
chromosome_1.1411011.1412447	119	195	195	348	243	267	83	175	37	206	228	163
chromosome_1.1412568.1412930	17	28	32	62	57	23	6	28	0	21	33	22
chromosome_1.1473300.1473495	6	23	24	46	37	29	12	16	4	25	26	12
chromosome_1.1482563.1483417	41	98	99	125	112	107	40	77	33	96	101	92
chromosome_1.1486169.1486638	21	38	47	84	60	44	17	36	13	44	40	32
chromosome_1.1496674.1497109	23	42	45	79	50	32	15	28	10	38	31	20
chromosome_1.1498281.1498555	15	31	26	44	30	22	19	19	5	35	24	27
chromosome_1.1499494.1499809	17	34	26	53	39	21	16	11	8	30	40	21
chromosome_1.1501260.1501682	15	38	51	78	46	62	14	38	22	39	38	35
chromosome_1.1525534.1526045	36	68	33	85	55	62	11	35	4	55	52	42
chromosome_1.1538992.1539215	15	23	24	47	33	20	7	20	19	31	22	27
chromosome_1.1564855.1565052	10	27	18	37	44	16	5	12	3	24	22	16
chromosome_1.1580847.1581033	10	15	20	35	34	15	9	29	4	19	17	16
chromosome_1.1596261.1596619	28	67	29	101	52	52	8	74	9	49	43	35
chromosome_1.1602469.1603684	85	184	113	312	222	132	77	101	27	159	120	127
chromosome_1.1610877.1611160	19	50	40	61	54	39	10	16	6	28	32	28
chromosome_1.1611286.1611562	16	35	27	31	40	24	9	18	7	33	16	22
chromosome_1.1619167.1620197	39	128	104	190	131	105	48	81	23	91	146	72
chromosome_1.1625345.1627466	137	244	228	407	331	268	98	192	70	246	239	211
chromosome_1.1645035.1645885	49	117	43	128	96	72	42	76	19	73	89	83
chromosome_1.1651446.1651777	22	35	55	118	78	67	26	50	6	49	55	52
chromosome_1.1663799.1664038	14	13	29	33	28	14	10	20	8	32	17	11
chromosome_1.1676932.1677628	37	89	69	127	64	93	17	56	15	52	81	39
chromosome_1.1677988.1678603	47	76	45	120	98	75	21	56	12	69	84	45
chromosome_1.1681581.1682368	40	98	59	84	91	62	21	39	34	79	68	58
chromosome_1.1686657.1686875	19	16	18	35	35	28	5	20	0	25	27	9
chromosome_1.1702083.1702478	15	40	39	72	50	35	17	38	6	41	46	34
chromosome_1.1703447.1703945	15	50	50	99	73	41	33	52	12	43	74	37
chromosome_1.1707116.1707359	19	29	32	43	25	26	3	20	3	42	29	24
chromosome_1.1717266.1717681	33	53	39	73	90	61	25	51	15	51	62	36
chromosome_1.1743191.1743745	29	76	44	65	76	52	34	54	9	61	60	48
chromosome_1.1772522.1775224	249	331	316	675	530	430	219	378	90	301	432	325
chromosome_1.1781586.1782570	126	236	213	310	295	221	126	234	56	159	223	178
chromosome_1.1782672.1783940	116	180	190	344	252	215	80	174	50	199	176	174
chromosome_1.1784490.1785170	47	107	124	130	92	106	55	73	13	108	108	84
chromosome_1.1785332.1786469	80	199	220	215	257	159	64	148	26	135	150	137
chromosome_1.1801195.1801612	24	37	40	77	29	46	22	30	5	54	37	37
chromosome_1.1806616.1806937	26	35	28	81	63	48	19	27	15	59	41	14
chromosome_1.1816196.1816690	40	57	33	77	74	41	16	47	11	52	46	24
chromosome_1.1836957.1837529	53	78	81	112	72	77	34	47	15	74	86	46
chromosome_1.1856087.1856764	79	129	94	151	119	117	51	103	34	82	81	91
chromosome_1.1857887.1858373	32	58	51	82	43	67	13	51	10	53	39	33
chromosome_1.1864142.1865077	43	110	95	144	152	84	41	63	23	102	91	76
chromosome_1.1874431.1874986	44	74	77	178	136	82	34	91	39	104	76	99
chromosome_1.1876627.1877070	44	66	67	119	86	96	29	57	7	48	69	61
chromosome_1.1879566.1879937	19	36	32	50	60	35	12	22	10	34	37	30
chromosome_1.1886442.1886642	15	32	16	43	22	25	5	19	1	15	21	11
chromosome_1.1892820.1893313	39	48	35	88	47	53	16	39	7	36	48	27
chromosome_1.1906844.1907293	32	57	59	114	78	50	14	59	14	62	66	52
chromosome_1.1922162.1924253	210	452	357	622	546	457	194	292	50	377	414	354
chromosome_1.1924793.1925570	58	107	54	83	93	75	28	36	11	77	56	58
chromosome_1.1926832.1927849	66	242	171	321	216	197	62	152	24	149	147	168
chromosome_1.1941675.1943173	118	282	189	334	283	257	85	210	25	232	243	187
chromosome_1.1959032.1959535	45	62	62	115	89	63	23	63	12	47	52	54
chromosome_1.1960591.1960978	32	67	49	70	84	62	20	28	14	32	30	58
chromosome_1.1962546.1963006	25	54	52	111	71	75	22	47	6	52	56	47
chromosome_1.1987265.1987479	14	24	28	59	38	24	8	17	3	13	23	20
chromosome_1.1991249.1992537	83	191	159	166	197	124	83	168	32	133	109	114
chromosome_1.1994431.1994822	34	51	52	70	62	56	19	60	11	69	31	53
chromosome_1.1997156.1997593	32	45	46	63	81	52	17	48	11	73	29	27
chromosome_1.2009662.2010084	41	51	45	109	101	77	28	74	2	57	85	33
chromosome_1.2016830.2017482	34	84	121	158	94	83	37	105	14	98	99	94
chromosome_1.2023467.2023702	18	20	31	70	52	44	19	31	10	34	29	28
chromosome_1.2040382.2040665	17	28	17	58	38	23	17	27	5	20	38	17
chromosome_1.2041476.2041865	27	53	71	100	77	63	22	46	16	74	68	45
chromosome_1.2051623.2051870	14	17	17	35	23	23	9	23	9	21	21	21
chromosome_1.2065223.2065414	19	17	29	34	30	21	7	12	3	16	20	14
chromosome_1.2068079.2068289	18	24	16	43	20	23	13	37	5	26	23	25
chromosome_1.2068730.2069104	43	68	53	138	114	88	43	64	12	66	47	55
chromosome_1.2069577.2070326	41	70	60	97	79	55	54	55	20	85	59	68
chromosome_1.2082705.2083003	14	35	34	57	26	36	18	36	7	35	35	26
chromosome_1.2093962.2094917	66	127	118	240	167	130	50	93	40	122	121	94
chromosome_1.2114170.2114663	29	94	49	112	72	68	29	43	17	45	53	47
chromosome_1.2121684.2122404	84	96	125	164	121	110	54	112	17	101	88	94
chromosome_1.2160987.2161449	32	100	65	74	69	50	17	47	9	23	35	36
chromosome_1.2161729.2162041	21	31	40	67	29	32	12	30	5	16	38	13
chromosome_1.2162379.2164084	148	336	284	352	373	280	113	208	71	216	211	174
chromosome_1.2164198.2165333	102	150	131	220	203	127	44	137	37	152	113	115
chromosome_1.2173943.2174241	14	31	30	37	33	24	14	29	13	37	23	33
chromosome_1.2190373.2190686	9	54	32	55	55	35	19	30	5	41	44	37
chromosome_1.2195818.2196218	27	47	30	74	41	29	17	35	7	29	33	35
chromosome_1.2198373.2198681	24	20	45	57	32	30	14	17	7	27	30	26
chromosome_1.2198792.2199346	43	46	44	97	54	38	30	44	7	44	69	43
chromosome_1.2201248.2201553	22	27	23	64	52	31	7	21	9	26	31	16
chromosome_1.2203790.2204250	20	53	46	50	56	42	6	50	12	28	41	42
chromosome_1.2204470.2206480	239	388	354	539	499	367	142	335	79	327	263	293
chromosome_1.2236941.2238458	99	223	210	195	235	161	84	202	30	152	139	101
chromosome_1.2238756.2239345	30	72	65	69	55	43	8	26	8	49	35	53
chromosome_1.2254663.2255012	17	29	46	54	37	38	16	25	9	40	20	19
chromosome_1.2256525.2258225	138	218	215	346	259	177	62	206	42	196	146	160
chromosome_1.2263542.2263789	21	28	30	48	42	41	18	22	6	27	29	22
chromosome_1.2270364.2270795	38	54	39	51	52	36	14	37	4	53	43	28
chromosome_1.2273901.2274557	67	92	101	192	177	118	40	98	21	106	120	95
chromosome_1.2279707.2279940	17	33	12	45	56	25	6	24	10	33	17	20
chromosome_1.2290589.2290801	22	28	27	40	41	31	11	14	8	33	26	13
chromosome_1.2298812.2299167	26	44	16	52	37	40	23	28	4	39	35	42
chromosome_1.2312437.2312741	25	30	25	86	53	40	20	23	6	31	35	32
chromosome_1.2323993.2324373	19	57	62	58	54	44	7	40	9	31	52	27
chromosome_1.2337606.2338027	31	61	46	103	99	45	13	63	2	41	61	47
chromosome_1.2339136.2339844	39	95	59	69	76	39	22	34	15	66	56	36
chromosome_1.2343392.2344054	44	94	61	110	121	81	30	66	16	95	58	70
chromosome_1.2362778.2363580	61	136	164	232	215	173	55	100	22	114	122	129
chromosome_1.2363683.2364056	25	35	59	51	60	48	5	34	26	34	32	18
chromosome_1.2367153.2367717	79	116	68	151	111	88	32	80	27	67	70	79
chromosome_1.2368791.2369115	37	37	42	75	60	53	20	18	9	39	54	33
chromosome_1.2372817.2373191	24	55	40	76	56	67	22	43	10	75	66	19
chromosome_1.2374450.2375217	59	142	77	127	156	115	44	82	16	112	87	73
chromosome_1.2376239.2376742	41	57	48	43	52	46	13	16	3	43	42	30
chromosome_1.2377010.2377288	9	20	25	40	19	19	9	17	18	27	23	23
chromosome_1.2378424.2378637	17	35	28	36	44	22	14	22	9	18	25	28
chromosome_1.2387086.2387513	24	41	37	62	56	25	8	37	13	35	32	31
chromosome_1.2400241.2400733	31	66	35	69	51	43	13	39	27	62	35	51
chromosome_1.2408823.2409136	19	30	26	59	46	30	13	17	8	39	36	34
chromosome_1.2409296.2409549	14	44	24	65	43	18	15	21	10	27	40	19
chromosome_1.2449256.2449882	48	91	66	89	116	84	28	58	16	53	105	66
chromosome_1.2452593.2452829	19	22	23	42	21	24	9	16	2	22	12	8
chromosome_1.2453607.2454238	51	61	49	87	75	59	20	43	9	54	38	50
chromosome_1.2455187.2455751	42	63	59	151	79	68	27	47	3	56	75	55
chromosome_1.2464122.2464608	32	56	62	91	85	48	21	39	7	57	50	45
chromosome_1.2481263.2481766	36	66	94	158	93	65	36	67	30	64	71	67
chromosome_1.2482200.2482409	19	27	15	31	19	15	11	18	5	15	35	23
chromosome_1.2484084.2484420	38	46	44	53	46	43	19	98	9	44	42	23
chromosome_1.2495185.2495936	37	95	81	129	107	100	20	85	28	89	80	84
chromosome_1.2496086.2496628	36	61	94	125	108	109	36	110	18	81	68	75
chromosome_1.2497880.2498425	71	135	102	152	138	120	32	97	24	109	117	80
chromosome_1.2506316.2506808	27	72	57	83	73	61	36	97	29	53	64	37
chromosome_1.2511827.2512992	86	200	108	262	172	139	48	130	41	148	150	139
chromosome_1.2515405.2515914	49	84	47	86	98	72	19	66	8	56	53	59
chromosome_1.2527090.2528289	98	159	123	227	159	141	50	103	15	138	100	72
chromosome_1.2528707.2529790	92	166	141	186	161	117	68	112	41	156	80	104
chromosome_1.2529938.2530585	50	89	47	98	105	51	33	38	2	79	57	64
chromosome_1.2531939.2532130	11	29	20	45	26	29	6	31	5	22	19	29
chromosome_1.2532289.2532807	37	79	55	137	86	69	23	49	13	66	77	62
chromosome_1.2533334.2534668	155	268	284	470	282	270	106	170	83	283	277	197
chromosome_1.2534950.2535686	52	132	106	206	169	125	38	87	17	129	140	107
chromosome_1.2542143.2542922	59	129	114	221	173	102	46	87	12	131	135	109
chromosome_1.2564763.2565051	16	35	44	47	55	31	22	27	10	46	34	36
chromosome_1.2569898.2570137	9	32	22	65	32	35	12	30	4	34	28	23
chromosome_1.2592075.2594723	237	489	354	624	544	370	168	364	65	363	401	338
chromosome_1.2595934.2596364	26	50	50	98	82	53	15	45	21	69	88	42
chromosome_1.2604625.2606433	197	427	332	245	413	196	83	171	81	272	115	209
chromosome_1.2609150.2610592	106	236	199	371	287	228	95	218	61	240	193	187
chromosome_1.2629564.2630033	53	97	85	89	141	95	29	84	4	62	61	65
chromosome_1.2643485.2643963	83	95	72	129	97	67	34	72	70	78	86	38
chromosome_1.2644079.2645895	135	245	194	282	266	189	98	225	59	200	134	150
chromosome_1.2648518.2649295	67	136	82	123	127	76	41	59	30	104	99	94
chromosome_1.2652240.2653153	126	136	192	240	216	136	55	146	30	134	181	146
chromosome_1.2654626.2655368	64	193	113	160	157	122	36	105	30	91	86	116
chromosome_1.2655480.2655759	22	27	32	35	30	24	8	18	5	26	24	11
chromosome_1.2666424.2667198	46	91	85	111	100	91	30	62	19	67	68	58
chromosome_1.2672920.2673670	35	104	92	169	118	92	73	86	17	87	94	83
chromosome_1.2677682.2678355	40	73	72	143	120	87	34	56	14	127	113	66
chromosome_1.2678697.2679119	19	39	32	58	48	44	14	32	11	67	33	33
chromosome_1.2682883.2683159	12	36	39	43	37	11	17	30	5	53	24	38
chromosome_1.2684418.2685044	23	70	63	73	56	72	18	37	14	52	63	59
chromosome_1.2691805.2692029	16	26	22	28	33	27	6	27	3	24	28	18
chromosome_1.2692463.2693723	87	179	171	258	227	168	79	131	34	204	142	142
chromosome_1.2695850.2696292	30	44	38	70	52	32	28	48	17	40	73	46
chromosome_1.2703718.2704302	29	54	31	83	43	31	15	62	13	39	71	34
chromosome_1.2732744.2733190	24	35	48	80	56	50	21	25	17	32	34	33
chromosome_1.2745043.2745683	45	87	79	108	109	59	28	68	13	58	92	47
chromosome_1.2749869.2750310	32	46	33	60	41	60	17	31	5	39	25	32
chromosome_1.2750949.2753049	242	306	279	447	420	295	114	249	66	258	315	277
chromosome_1.2756082.2756628	63	75	66	144	123	110	38	70	25	55	103	86
chromosome_1.2759621.2759949	18	44	33	32	55	29	7	16	6	28	16	17
chromosome_1.2760842.2761712	51	120	113	159	169	134	62	110	29	102	97	79
chromosome_1.2762472.2762990	26	70	44	79	65	63	13	44	16	37	56	50
chromosome_1.2806307.2806981	62	60	61	149	123	84	30	60	26	88	42	73
chromosome_1.2818063.2818391	18	51	17	73	47	49	19	24	4	46	43	31
chromosome_1.2828579.2829110	30	64	53	104	104	76	37	66	14	75	68	47
chromosome_1.2831048.2831557	31	63	49	74	59	55	18	37	28	76	52	41
chromosome_1.2837144.2837572	39	52	77	93	59	58	18	34	2	57	45	40
chromosome_1.2839095.2839564	38	72	53	115	73	52	22	49	18	52	50	60
chromosome_1.2844338.2844677	23	37	27	59	56	32	13	31	5	47	44	29
chromosome_1.2846821.2847498	27	86	57	111	76	42	21	78	11	69	66	35
chromosome_1.2848636.2849296	42	71	80	117	105	88	25	62	14	64	77	51
chromosome_1.2850026.2851077	93	117	115	165	187	118	45	109	48	103	102	118
chromosome_1.2852852.2853882	48	82	117	170	147	83	30	67	15	108	85	63
chromosome_1.2858319.2858986	37	87	93	176	111	105	36	77	15	102	79	55
chromosome_1.2861336.2862053	55	80	51	108	54	64	23	87	13	58	51	27
chromosome_1.2862312.2862851	38	87	44	107	106	67	28	55	4	65	44	53
chromosome_1.2871855.2872382	32	52	57	101	84	75	17	61	30	78	45	60
chromosome_1.2897282.2897538	18	35	22	50	28	37	9	13	10	20	25	20
chromosome_1.2908448.2909237	50	84	106	162	104	112	53	65	36	121	106	52
chromosome_1.2919896.2920534	34	105	66	168	104	86	33	90	18	89	79	67
chromosome_1.2920705.2921607	50	163	126	216	163	143	71	126	28	112	151	83
chromosome_1.2921754.2922778	58	144	109	214	161	119	52	100	30	117	109	74
chromosome_1.2922908.2923102	12	30	26	46	34	27	4	25	4	14	20	10
chromosome_1.2942503.2942869	11	41	21	59	44	37	19	26	14	28	28	28
chromosome_1.2950571.2950904	25	34	34	56	65	55	17	30	11	36	35	20
chromosome_1.2951288.2952283	72	137	144	246	203	162	51	139	31	158	131	126
chromosome_1.2953506.2955459	206	428	422	620	477	405	186	382	87	354	335	244
chromosome_1.2956297.2957376	89	83	122	232	165	150	51	116	23	104	117	103
chromosome_1.2965417.2965878	24	46	40	76	61	29	19	23	15	38	39	34
chromosome_1.2966050.2966339	19	35	34	64	58	48	15	45	4	34	38	31
chromosome_1.2980583.2982124	100	216	176	284	186	175	59	174	31	133	214	142
chromosome_1.2984081.2984680	22	68	48	105	54	57	28	38	6	53	48	38
chromosome_1.2984730.2985636	47	104	83	114	109	92	42	84	34	89	95	71
chromosome_1.2989974.2990383	21	58	35	67	55	34	22	33	11	42	45	35
chromosome_1.2991232.2991685	41	83	81	117	77	76	32	71	6	67	60	52
chromosome_1.2996925.2998017	86	102	138	243	179	118	45	108	11	132	104	88
chromosome_1.2999089.2999890	149	189	190	320	255	244	64	205	25	174	175	159
chromosome_1.3000022.3002311	249	396	358	737	539	430	123	353	70	265	336	370
chromosome_1.3002921.3004154	118	284	263	430	371	243	112	240	35	217	180	210
chromosome_1.3004369.3005197	39	72	78	84	77	57	24	48	19	63	59	58
chromosome_1.3007896.3008555	41	102	77	153	142	89	40	64	18	67	119	76
chromosome_1.3010271.3010611	28	37	21	81	46	36	11	26	3	28	29	29
chromosome_1.3020375.3020775	30	37	41	68	39	37	13	35	10	34	13	24
chromosome_1.3024070.3024430	12	32	26	50	46	34	11	25	13	43	41	52
chromosome_1.3025091.3026128	45	116	87	187	144	118	45	97	27	135	109	68
chromosome_1.3030397.3031281	100	159	180	336	249	188	105	169	32	159	164	134
chromosome_1.3033082.3033569	25	42	38	112	64	58	6	23	11	51	39	32
chromosome_1.3048727.3049099	26	22	35	76	44	54	22	52	8	26	46	25
chromosome_1.3058469.3059908	119	160	133	139	160	123	60	88	36	122	67	58
chromosome_1.3063252.3063543	39	37	41	41	37	41	42	66	16	27	39	19
chromosome_1.3070047.3070743	42	130	50	121	127	111	37	85	24	76	73	54
chromosome_1.3072097.3072321	8	27	28	41	24	27	9	23	4	16	36	13
chromosome_1.3076845.3077728	42	118	35	112	97	71	42	58	28	98	49	64
chromosome_1.3080963.3081485	20	62	44	76	62	35	31	66	15	61	31	65
chromosome_1.3097865.3098406	33	78	46	97	96	64	23	50	19	68	55	68
chromosome_1.3117034.3117568	19	44	42	100	50	49	15	36	10	34	40	43
chromosome_1.3126776.3127068	22	32	23	34	45	38	12	23	8	25	25	23
chromosome_1.3132475.3132995	31	73	51	106	102	55	27	57	13	66	51	57
chromosome_1.3138625.3138825	11	27	12	42	27	24	13	14	5	21	32	19
chromosome_1.3158879.3159347	24	56	51	80	75	49	21	50	7	49	38	39
chromosome_1.3161078.3161611	29	47	51	58	93	43	24	31	10	52	47	33
chromosome_1.3162426.3162957	37	100	50	103	90	66	13	53	12	45	39	45
chromosome_1.3181421.3181774	23	37	29	59	44	40	20	42	8	41	34	33
chromosome_1.3186040.3188126	144	288	232	464	371	353	84	269	41	233	289	220
chromosome_1.3191025.3192208	59	106	136	130	108	99	50	125	29	83	96	71
chromosome_1.3195103.3195574	24	44	28	80	69	48	12	22	15	27	45	30
chromosome_1.3225489.3225985	61	103	69	112	103	79	31	52	15	79	76	68
chromosome_1.3226187.3226827	33	61	98	94	66	63	37	55	15	59	53	47
chromosome_1.3227019.3228065	85	155	108	190	165	96	50	72	49	103	67	102
chromosome_1.3232063.3232316	24	21	21	50	47	35	9	29	18	25	25	24
chromosome_1.3244870.3245106	22	47	23	78	36	29	6	28	0	30	35	19
chromosome_1.3261147.3261717	52	62	46	125	98	75	14	58	12	60	77	34
chromosome_1.3269195.3269885	56	52	70	113	92	68	23	49	5	53	69	60
chromosome_1.3272639.3273778	87	148	128	321	142	173	70	135	27	118	181	126
chromosome_1.3274315.3274705	26	51	52	66	71	49	29	30	7	34	57	37
chromosome_1.3296324.3296711	18	55	28	79	49	70	23	37	8	34	42	30
chromosome_1.3306759.3307482	94	147	167	266	204	151	80	140	30	182	179	160
chromosome_1.3329394.3329649	21	46	24	51	47	26	13	23	1	21	20	22
chromosome_1.3330442.3330807	18	59	39	36	62	31	18	26	10	26	26	27
chromosome_1.3331475.3332033	31	65	36	68	49	49	29	37	18	55	50	37
chromosome_1.3334843.3335618	60	114	96	136	128	110	45	96	20	88	72	75
chromosome_1.3347682.3348142	30	75	60	129	115	58	31	43	11	44	80	55
chromosome_1.3350304.3351308	62	110	93	171	133	80	29	74	29	114	95	88
chromosome_1.3351544.3351822	17	29	22	35	35	29	12	18	7	37	28	18
chromosome_1.3359408.3359595	13	28	20	31	33	21	3	24	2	17	25	20
chromosome_1.3359892.3360184	23	37	27	37	32	24	13	24	1	26	25	20
chromosome_1.3361458.3361692	14	28	22	39	30	25	10	27	7	15	18	23
chromosome_1.3365214.3365745	29	64	34	63	64	54	27	53	17	47	58	37
chromosome_1.3373170.3374959	126	229	189	309	289	212	87	181	47	223	182	199
chromosome_1.3375199.3375587	15	52	55	37	41	44	13	18	20	37	30	34
chromosome_1.3381648.3382343	43	111	84	184	188	90	47	118	19	69	98	72
chromosome_1.3388846.3389505	36	77	72	60	102	70	29	58	17	54	68	58
chromosome_1.3397080.3397283	14	24	20	40	22	26	12	19	2	14	32	17
chromosome_1.3401046.3401355	9	37	24	59	38	27	4	24	2	47	20	24
chromosome_1.3403796.3404260	36	71	49	112	77	69	19	51	13	61	63	20
chromosome_1.3407116.3407518	19	34	38	71	61	54	16	35	15	44	47	27
chromosome_1.3414391.3414688	17	50	29	55	51	29	7	30	4	52	44	19
chromosome_1.3421316.3421882	36	65	44	75	84	53	18	39	7	39	48	37
chromosome_1.3463603.3463959	27	68	34	78	51	34	25	34	16	57	49	32
chromosome_1.3464934.3465700	65	146	72	154	124	92	30	107	32	114	141	107
chromosome_1.3468408.3469382	39	87	78	164	136	84	44	81	7	92	93	76
chromosome_1.3480249.3480494	14	29	23	44	30	24	11	15	5	23	25	20
chromosome_1.3481538.3482252	41	96	67	168	138	111	33	66	20	71	73	81
chromosome_1.3492086.3492589	13	61	66	58	89	35	30	56	15	41	65	28
chromosome_1.3501572.3501730	8	15	22	24	32	23	9	10	5	15	26	17
chromosome_1.3502298.3502715	31	78	43	101	74	53	21	38	9	54	49	39
chromosome_1.3509731.3510473	64	137	116	218	214	112	50	123	20	100	92	121
chromosome_1.3513264.3513534	15	25	30	60	57	37	14	22	8	39	27	14
chromosome_1.3528887.3529440	32	61	42	87	59	69	12	53	1	54	63	53
chromosome_1.3530678.3531446	43	63	76	102	76	76	34	57	18	99	65	53
chromosome_1.3536174.3536735	35	62	39	96	78	65	25	61	19	54	79	35
chromosome_1.3536830.3537212	27	57	30	66	45	32	11	28	10	41	22	15
chromosome_1.3540621.3541637	43	165	93	197	185	121	33	108	26	95	141	102
chromosome_1.3587163.3588223	81	181	142	225	166	145	52	103	32	143	92	116
chromosome_1.3594813.3595186	25	59	36	94	56	41	9	39	5	49	58	18
chromosome_1.3612321.3613167	37	119	109	141	153	118	30	83	13	87	111	95
chromosome_1.3631740.3632873	152	274	184	367	313	240	92	184	32	156	196	204
chromosome_1.3633044.3633448	54	86	69	117	92	74	45	69	7	62	60	35
chromosome_1.3652178.3652821	56	98	83	184	131	103	29	90	14	96	98	69
chromosome_1.3693804.3694378	26	73	44	57	59	42	23	39	7	63	47	50
chromosome_1.3695157.3695397	14	32	38	30	34	31	10	23	5	18	21	16
chromosome_1.3696241.3697149	71	111	108	159	164	99	60	85	30	100	81	79
chromosome_1.3697278.3697953	23	73	53	99	103	82	26	76	19	65	70	58
chromosome_1.3700657.3701184	35	74	70	114	96	71	35	66	12	49	59	67
chromosome_1.3701466.3702646	126	261	217	351	292	246	102	306	47	183	256	172
chromosome_1.3704999.3705681	53	109	97	212	141	111	49	106	22	140	83	95
chromosome_1.3711846.3712309	21	44	49	90	68	55	10	36	2	59	36	37
chromosome_1.3714904.3715242	17	44	32	47	40	29	6	23	7	33	38	19
chromosome_1.3730792.3731403	39	70	47	88	69	46	20	35	23	57	48	44
chromosome_1.3736538.3737002	39	72	63	99	69	59	25	55	8	37	58	35
chromosome_1.3737486.3737837	21	71	49	73	66	45	11	42	8	33	51	34
chromosome_1.3765141.3765462	15	32	34	54	41	32	21	19	6	30	37	24
chromosome_1.3791877.3792143	15	29	19	65	38	32	12	30	4	25	32	29
chromosome_1.3797162.3797824	31	75	30	77	63	51	34	29	14	64	59	51
chromosome_1.3800100.3801002	60	142	133	197	143	117	54	104	32	90	136	111
chromosome_1.3815079.3815512	20	66	32	71	64	39	23	35	11	24	32	41
chromosome_1.3833689.3834091	24	31	31	59	39	45	21	21	6	17	31	20
chromosome_1.3846126.3847611	108	204	194	270	285	221	48	169	58	150	175	121
chromosome_1.3848803.3849161	30	49	45	67	72	36	12	38	19	44	36	31
chromosome_1.3850230.3851200	68	119	113	197	121	104	49	109	23	109	122	114
chromosome_1.3853320.3853668	31	39	32	57	46	23	12	25	1	29	39	23
chromosome_1.3857449.3859501	206	487	364	573	515	430	159	372	102	380	327	355
chromosome_1.3859951.3860866	67	91	125	249	139	120	55	109	29	125	137	115
chromosome_1.3873087.3873786	63	64	60	127	130	77	42	58	14	83	80	55
chromosome_1.3899915.3900201	11	25	31	55	34	33	12	14	4	37	20	13
chromosome_1.3902731.3903046	27	39	24	61	47	29	16	26	9	30	34	22
chromosome_1.3906176.3906648	37	46	44	57	73	38	15	33	4	39	35	24
chromosome_1.3909025.3909597	39	74	68	150	100	50	34	65	6	88	73	58
chromosome_1.3919253.3919567	19	25	22	74	46	23	19	48	15	31	35	37
chromosome_1.3945773.3946796	63	120	134	157	173	79	41	69	36	100	80	98
chromosome_1.3949524.3950039	40	77	52	131	83	59	28	73	10	78	58	69
chromosome_1.3950805.3951734	53	114	86	207	154	123	39	96	16	111	109	62
chromosome_1.3965958.3966438	26	56	55	104	68	64	32	59	15	52	68	35
chromosome_1.4013741.4014240	34	83	46	102	89	40	21	60	8	67	58	48
chromosome_1.4016265.4018584	158	414	311	541	378	343	157	272	83	303	308	267
chromosome_1.4018695.4019091	35	72	46	89	81	44	12	45	5	42	62	28
chromosome_1.4048653.4048912	17	45	31	52	28	16	6	33	4	28	46	12
chromosome_1.4066707.4066982	29	37	26	51	48	40	14	36	7	35	35	28
chromosome_1.4085342.4085636	34	52	31	54	60	56	19	45	11	30	57	37
chromosome_1.4085737.4086120	30	25	35	67	30	49	10	32	6	38	66	35
chromosome_1.4086259.4086661	50	56	58	94	80	59	16	52	9	55	69	51
chromosome_1.4136985.4137262	11	42	24	59	57	42	15	18	4	41	38	18
chromosome_1.4140432.4141537	90	157	143	196	176	145	41	97	20	77	74	81
chromosome_1.4143062.4143768	66	109	74	143	97	75	23	46	13	63	56	62
chromosome_1.4143910.4145094	111	216	156	277	257	242	84	181	43	148	173	206
chromosome_1.4146918.4147603	31	61	64	92	77	67	16	36	19	73	44	56
chromosome_1.4167293.4167507	15	24	31	71	35	21	11	18	2	36	26	22
chromosome_1.4201344.4202233	72	106	80	140	141	87	57	61	9	75	88	62
chromosome_1.4209510.4210542	82	106	105	152	135	85	39	58	15	96	72	67
chromosome_1.4211328.4211690	23	24	31	66	40	35	16	22	7	21	28	32
chromosome_1.4223242.4223503	11	35	14	52	40	31	6	34	5	27	29	8
chromosome_1.4223813.4224522	37	81	90	125	100	94	24	51	24	82	73	67
chromosome_1.4228061.4228310	7	35	35	51	38	25	8	27	4	26	27	25
chromosome_1.4228790.4229549	54	67	53	95	67	74	29	80	10	58	56	69
chromosome_1.4230037.4230572	31	57	41	91	68	67	18	39	5	39	46	26
chromosome_1.4231738.4234157	230	465	375	682	595	398	187	437	82	440	381	338
chromosome_1.4236162.4236911	74	125	95	190	153	133	44	114	27	105	121	59
chromosome_1.4242686.4243252	37	53	46	87	84	66	33	50	8	39	54	44
chromosome_1.4249142.4250361	123	258	151	362	271	195	101	168	41	187	204	178
chromosome_1.4276483.4276826	27	40	58	61	80	55	9	38	15	30	32	33
chromosome_1.4276980.4278222	94	152	138	192	218	151	94	124	26	151	135	145
chromosome_1.4287515.4287825	34	44	29	79	61	44	13	17	3	34	44	39
chromosome_1.4298068.4298861	53	147	96	137	120	105	43	86	19	89	89	72
chromosome_1.4301459.4301814	21	45	31	69	54	39	21	45	15	38	53	41
chromosome_1.4301942.4302336	22	31	43	73	60	39	15	32	7	45	50	31
chromosome_1.4305327.4306830	109	237	140	305	238	190	74	135	45	258	204	123
chromosome_1.4317990.4318317	34	54	24	62	45	26	7	34	5	31	41	27
chromosome_1.4327363.4327578	13	33	17	47	38	18	15	18	0	19	25	21
chromosome_1.4329325.4329775	25	85	65	90	80	87	20	51	10	59	65	67
chromosome_1.4339664.4340187	28	57	47	72	58	70	15	26	10	73	46	50
chromosome_1.4344491.4344913	29	78	86	85	80	65	43	90	12	71	59	42
chromosome_1.4350244.4350744	35	51	30	55	49	52	20	32	10	38	37	34
chromosome_1.4350923.4351266	36	84	48	81	73	55	26	49	6	68	43	24
chromosome_1.4356356.4356554	12	24	25	39	29	25	7	19	4	22	44	11
chromosome_1.4373399.4373967	13	28	30	47	42	50	25	38	21	36	40	25
chromosome_1.4375021.4375355	14	37	38	63	52	49	15	26	14	51	62	27
chromosome_1.4378505.4379154	46	72	51	76	59	42	13	39	9	43	45	36
chromosome_1.4390063.4391542	125	202	179	254	257	180	75	142	53	199	151	130
chromosome_1.4395037.4395538	33	51	48	109	104	54	34	48	9	50	81	53
chromosome_1.4403804.4404271	30	41	51	67	74	47	20	34	21	34	48	39
chromosome_1.4405597.4406196	34	91	71	152	123	77	45	72	27	79	101	68
chromosome_1.4408129.4408864	89	156	146	264	191	145	74	134	25	134	143	138
chromosome_1.4409024.4409198	12	15	23	35	31	37	10	16	3	15	14	15
chromosome_1.4409381.4410320	76	100	77	137	103	95	33	73	13	80	109	76
chromosome_1.4411296.4411978	52	104	79	232	175	131	48	86	8	105	109	81
chromosome_1.4427157.4427565	39	52	35	77	65	75	24	44	26	33	49	28
chromosome_1.4428255.4429061	42	113	59	112	129	93	38	66	21	64	91	59
chromosome_1.4459290.4459627	19	39	35	42	25	32	15	23	8	41	31	21
chromosome_1.4475746.4476647	65	145	90	147	132	69	63	73	18	113	92	115
chromosome_1.4486349.4486690	13	43	35	43	35	22	13	25	9	26	33	30
chromosome_1.4487548.4487875	16	33	28	57	49	39	9	28	7	55	52	35
chromosome_1.4488170.4488464	12	31	24	47	37	33	16	11	1	27	37	27
chromosome_1.4495429.4495902	17	42	43	79	56	32	15	27	8	48	31	27
chromosome_1.4496062.4497253	110	208	180	316	347	235	76	172	41	187	231	144
chromosome_1.4498004.4498850	56	85	111	139	98	100	37	86	16	100	91	53
chromosome_1.4504890.4505164	13	34	39	56	29	28	13	27	8	13	32	31
chromosome_1.4515087.4516026	71	121	140	195	211	142	34	102	32	127	116	91
chromosome_1.4517034.4517841	52	158	68	167	138	110	40	86	7	102	106	68
chromosome_1.4526763.4527058	16	34	21	39	24	19	10	32	8	33	21	23
chromosome_1.4550403.4551303	120	162	114	203	152	122	48	103	28	90	91	76
chromosome_1.4568527.4568795	14	32	27	53	45	40	14	32	3	21	24	16
chromosome_1.4598479.4599779	72	227	195	252	215	202	68	166	32	191	172	168
chromosome_1.4609281.4610356	89	187	157	235	207	189	43	138	40	110	143	121
chromosome_1.4612440.4612704	11	33	22	49	30	48	8	25	8	29	9	16
chromosome_1.4614558.4614802	10	28	20	44	31	23	11	16	1	12	15	11
chromosome_1.4618454.4619024	44	71	34	94	78	57	31	45	16	59	65	45
chromosome_1.4631356.4631884	15	65	92	125	105	92	27	73	19	47	74	53
chromosome_1.4636746.4637331	45	96	79	181	130	96	50	86	30	78	66	68
chromosome_1.4650359.4650962	52	81	50	104	67	76	24	49	14	63	53	44
chromosome_1.4654254.4657105	181	459	367	647	514	476	185	338	61	362	369	348
chromosome_1.4657479.4658163	38	87	71	139	106	122	43	97	8	87	89	47
chromosome_1.4658295.4658854	75	108	84	193	198	119	39	87	21	90	118	79
chromosome_1.4662497.4663699	55	163	121	256	169	150	79	134	42	179	148	131
chromosome_1.4664053.4664626	28	57	47	69	85	50	37	41	9	50	39	45
chromosome_1.4667333.4668385	62	184	124	272	208	145	81	115	20	149	106	140
chromosome_1.4676700.4677155	24	52	40	68	98	51	18	36	22	34	66	43
chromosome_1.4678017.4678575	31	80	56	84	90	78	41	43	6	60	64	40
chromosome_1.4690163.4690417	14	46	30	36	37	23	9	26	0	37	13	7
chromosome_1.4690530.4691336	43	111	96	130	97	64	43	75	22	85	68	44
chromosome_1.4732362.4733018	73	104	84	154	135	106	38	61	19	97	95	76
chromosome_1.4740022.4740306	29	22	46	51	38	35	17	41	6	28	25	18
chromosome_1.4742165.4742761	64	125	126	209	159	130	62	220	17	109	160	101
chromosome_1.4767640.4768138	80	108	145	143	128	145	56	101	83	92	89	68
chromosome_1.4771951.4772267	18	40	39	67	34	40	6	34	6	37	39	30
chromosome_1.4780924.4781204	11	41	12	45	25	18	8	29	14	30	25	13
chromosome_1.4788064.4788405	20	46	30	41	46	44	21	33	5	38	45	32
chromosome_1.4834956.4836418	149	235	186	317	250	182	105	132	35	274	188	161
chromosome_1.4838256.4838595	27	33	16	52	64	35	14	27	3	35	24	24
chromosome_1.4844798.4845166	24	37	24	58	54	53	18	46	6	56	55	40
chromosome_1.4845324.4845619	17	30	22	50	34	35	17	34	4	35	30	35
chromosome_1.4847636.4848970	106	174	177	288	232	171	73	163	29	149	167	133
chromosome_1.4851301.4851865	21	51	63	68	58	46	37	36	17	71	49	54
chromosome_1.4861562.4861936	32	70	48	88	61	82	24	32	14	46	64	39
chromosome_1.4864160.4864738	38	79	69	146	132	76	27	62	12	83	89	78
chromosome_1.4866928.4867630	67	155	99	197	196	151	81	101	62	105	95	102
chromosome_1.4868122.4868629	36	68	49	90	89	71	24	47	10	66	48	45
chromosome_1.4869694.4870012	21	29	36	46	38	53	13	33	9	45	38	26
chromosome_1.4887576.4888231	51	96	77	91	81	61	26	54	12	56	38	57
chromosome_1.4889723.4890600	81	173	145	285	183	150	56	105	19	142	152	140
chromosome_1.4896543.4896946	41	60	44	73	64	51	25	56	11	50	55	42
chromosome_1.4902924.4904109	70	129	128	132	123	103	49	58	26	129	79	101
chromosome_1.4907790.4908087	12	37	33	55	48	29	16	28	8	34	25	21
chromosome_1.4915667.4915924	27	46	15	34	29	25	7	23	12	24	19	17
chromosome_1.4931594.4931856	9	19	40	51	32	39	12	24	8	25	32	24
chromosome_1.4940266.4940718	25	61	23	89	64	45	21	38	8	53	59	44
chromosome_1.4940854.4941503	68	129	77	223	161	142	44	110	68	112	89	92
chromosome_1.4984095.4984404	14	53	32	82	42	36	15	33	5	81	57	23
chromosome_1.4998895.4999321	18	32	21	87	28	60	16	36	8	51	52	39
chromosome_1.5012670.5012874	11	27	24	35	36	19	8	19	0	10	19	13
chromosome_1.5013025.5013292	11	27	28	38	51	31	11	23	0	27	25	22
chromosome_1.5050086.5050521	39	69	68	84	104	53	16	42	5	57	47	40
chromosome_1.5084666.5085227	41	64	62	116	101	85	35	58	24	67	68	88
chromosome_1.5090166.5090666	28	62	51	102	69	69	30	55	4	67	65	48
chromosome_1.5098110.5098558	39	68	68	90	72	61	27	46	8	48	80	51
chromosome_1.5110301.5110500	17	24	16	31	43	18	7	19	3	16	9	6
chromosome_1.5120459.5120801	26	44	25	87	43	57	11	38	5	42	36	30
chromosome_1.5124879.5125199	19	57	41	67	46	56	14	41	8	40	53	31
chromosome_1.5142351.5142747	28	57	39	74	73	58	18	37	13	43	45	39
chromosome_1.5166341.5166994	42	81	66	160	112	94	31	57	21	105	117	96
chromosome_1.5167105.5168093	57	114	79	153	131	90	36	79	19	116	101	67
chromosome_1.5170742.5171344	75	113	77	219	157	163	54	81	54	110	134	93
chromosome_1.5177940.5178565	37	65	65	62	99	74	21	83	21	54	40	51
chromosome_1.5180561.5181475	75	117	118	238	201	169	61	134	21	117	165	108
chromosome_1.5192600.5192903	37	36	56	71	64	33	25	49	13	47	65	14
chromosome_1.5254908.5255204	14	32	30	66	61	49	20	52	12	39	28	41
chromosome_1.5258019.5258919	112	234	195	369	293	202	76	165	32	213	229	166
chromosome_1.5279844.5280307	28	41	59	67	47	77	27	35	6	55	69	53
chromosome_1.5294077.5294460	21	22	35	64	45	37	24	31	7	35	42	29
chromosome_1.5301743.5302090	20	58	46	86	79	43	21	31	7	46	57	37
chromosome_1.5340449.5341413	60	114	118	114	117	79	55	140	23	80	77	84
chromosome_1.5347497.5347889	39	37	25	57	48	37	13	29	5	25	36	21
chromosome_1.5350629.5350904	13	33	22	46	38	27	15	25	3	28	18	25
chromosome_1.5356529.5356780	18	31	27	57	42	40	11	38	4	35	41	14
chromosome_1.5378694.5378958	18	23	26	49	53	30	24	29	1	41	55	32
chromosome_1.5410146.5410590	36	72	39	130	94	56	22	53	12	64	65	47
chromosome_1.5410718.5411076	15	32	21	102	61	37	8	19	7	23	58	24
chromosome_1.5418657.5419285	34	51	58	88	110	63	21	48	48	80	64	56
chromosome_1.5455482.5455992	36	59	48	54	62	48	21	38	7	39	35	45
chromosome_1.5456520.5457395	82	117	96	203	167	144	59	103	24	106	127	99
chromosome_1.5458550.5459671	96	139	156	282	258	159	53	143	30	121	160	136
chromosome_1.5478938.5479440	42	107	107	139	116	93	60	92	15	56	75	59
chromosome_1.5487718.5488404	43	105	70	173	151	116	52	93	33	122	168	104
chromosome_1.5520901.5521699	60	101	91	160	133	95	56	69	20	73	96	74
chromosome_1.5521819.5522154	23	27	30	48	28	40	15	21	10	35	34	18
chromosome_1.5526317.5526528	17	18	26	37	17	30	5	17	1	16	18	13
chromosome_1.5531041.5531449	21	61	40	96	73	56	27	46	4	60	62	22
chromosome_1.5533038.5533500	20	44	38	60	55	39	23	38	8	19	39	26
chromosome_1.5546400.5547000	25	74	57	78	91	67	13	37	14	54	51	51
chromosome_1.5548638.5550935	225	477	428	586	523	393	160	307	78	361	391	277
chromosome_1.5553283.5554438	122	200	164	293	259	228	64	190	22	161	193	126
chromosome_1.5559829.5560423	19	69	53	91	98	60	9	66	13	62	63	54
chromosome_1.5566417.5566650	15	27	35	34	37	21	21	35	0	38	31	35
chromosome_1.5567312.5568598	130	226	216	296	288	205	111	240	52	162	239	164
chromosome_1.5568732.5569218	56	65	78	89	86	53	15	56	8	62	86	51
chromosome_1.5570116.5570985	87	198	154	268	216	191	62	169	46	149	189	151
chromosome_1.5572766.5573342	11	61	37	82	65	53	26	62	17	49	63	57
chromosome_1.5575445.5576749	146	289	221	349	338	289	97	229	24	220	273	151
chromosome_1.5576853.5577105	20	24	31	50	40	44	11	45	10	43	29	7
chromosome_1.5579515.5579909	28	54	24	59	51	37	16	30	9	38	40	31
chromosome_1.5596940.5598176	105	228	165	259	245	191	110	130	51	240	174	140
chromosome_1.5600266.5600800	22	64	37	76	34	25	24	20	17	68	43	64
chromosome_1.5618122.5618846	39	96	77	164	123	115	48	90	27	96	99	89
chromosome_1.5634023.5634271	16	29	33	40	52	21	7	10	5	21	18	21
chromosome_1.5640848.5641302	19	45	36	60	63	48	20	43	9	24	54	26
chromosome_1.5642648.5644925	139	329	275	423	430	255	107	248	80	260	265	252
chromosome_1.5648331.5649837	144	347	290	431	498	301	118	247	42	243	256	231
chromosome_1.5652324.5653265	43	114	79	185	110	99	31	98	19	102	124	77
chromosome_1.5656414.5657054	14	57	47	51	71	50	17	52	24	62	40	34
chromosome_1.5657099.5659663	262	489	439	773	629	426	245	549	116	506	464	380
chromosome_1.5687074.5687450	26	41	32	42	53	29	12	30	5	21	17	28
chromosome_1.5703721.5704233	34	73	42	94	78	65	40	71	25	67	60	65
chromosome_1.5705267.5706381	67	160	132	241	179	119	71	130	18	166	145	110
chromosome_1.5706577.5708414	195	320	307	425	381	283	103	232	53	223	213	233
chromosome_1.5729533.5729969	26	63	47	78	70	58	11	47	11	53	42	29
chromosome_1.5732740.5732995	28	24	31	41	45	27	10	31	10	24	40	19
chromosome_1.5745111.5745667	33	95	77	113	100	73	14	67	13	74	63	52
chromosome_1.5751485.5752571	103	180	162	191	176	120	46	129	25	126	93	118
chromosome_1.5753398.5753721	26	46	36	59	50	42	22	25	1	57	40	40
chromosome_1.5762554.5762941	29	45	30	56	52	33	9	42	11	26	46	33
chromosome_1.5763602.5763813	15	23	19	36	22	27	7	11	2	19	16	14
chromosome_1.5767235.5767627	27	45	33	80	49	45	3	33	6	43	33	36
chromosome_1.5773804.5774018	20	34	33	66	30	24	11	27	4	38	41	25
chromosome_1.5776624.5777062	26	63	55	100	64	47	10	51	16	41	53	35
chromosome_1.5777952.5779524	98	263	195	372	295	226	93	184	67	205	186	196
chromosome_1.5782873.5783593	67	130	87	204	176	121	53	130	26	107	144	111
chromosome_1.5784630.5785378	60	98	67	128	107	90	37	78	19	93	119	71
chromosome_1.5790688.5790999	23	21	28	65	38	32	5	37	6	56	45	55
chromosome_1.5800950.5802139	136	211	200	352	304	162	133	194	32	197	184	149
chromosome_1.5803031.5803635	25	49	68	52	78	58	27	53	15	50	59	47
chromosome_1.5803788.5804071	29	29	17	42	36	28	19	21	8	33	16	16
chromosome_1.5810198.5810439	8	24	27	57	39	29	8	18	2	22	30	26
chromosome_1.5814054.5814403	15	73	31	57	46	31	10	21	2	31	22	34
chromosome_1.5815373.5816043	47	93	95	191	130	107	35	63	6	81	102	75
chromosome_1.5817174.5818105	43	93	85	160	111	112	41	91	23	91	91	69
chromosome_1.5821331.5822060	47	109	86	166	120	94	36	66	10	83	103	80
chromosome_1.5822185.5822459	17	37	27	49	32	29	23	24	2	34	44	29
chromosome_1.5835569.5835779	14	23	26	28	26	22	8	6	5	10	17	13
chromosome_1.5838778.5839851	78	155	133	320	222	102	59	119	21	151	150	137
chromosome_1.5851092.5852107	70	139	116	243	154	127	49	120	32	138	125	128
chromosome_1.5854472.5854791	17	48	48	60	45	29	19	38	7	33	46	46
chromosome_1.5860602.5861678	93	139	113	197	182	106	63	110	31	143	160	115
chromosome_1.5861783.5863472	117	259	204	407	284	221	128	198	38	204	255	276
chromosome_1.5863952.5864370	22	55	48	76	59	33	14	40	5	41	43	66
chromosome_1.5878814.5879221	31	38	39	70	48	31	14	27	9	39	40	32
chromosome_1.5880147.5880636	51	68	50	97	77	58	17	44	8	47	53	27
chromosome_1.5883786.5883983	15	23	19	43	26	20	8	15	4	20	22	22
chromosome_1.5908088.5908424	21	39	33	53	38	39	22	44	7	70	41	37
chromosome_1.5913017.5913337	22	51	30	63	55	56	18	25	5	58	49	40
chromosome_1.5943151.5943595	14	51	37	61	66	49	24	34	10	35	44	34
chromosome_1.5948255.5948484	14	23	34	42	28	22	5	15	4	33	21	7
chromosome_1.5948623.5949056	41	42	60	56	47	32	10	26	11	27	25	27
chromosome_1.5949314.5949728	36	31	52	58	42	31	12	25	6	24	31	21
chromosome_1.5951015.5952432	177	337	303	553	425	372	152	327	78	283	395	357
chromosome_1.5954577.5955453	86	158	126	253	197	116	46	101	22	130	124	108
chromosome_1.5968446.5968735	12	26	27	65	56	33	15	20	6	32	43	35
chromosome_1.5976019.5976228	4	26	26	48	26	31	11	11	2	26	23	20
chromosome_1.5989572.5992068	170	429	348	708	534	417	149	303	55	454	443	371
chromosome_1.5992181.5993018	82	179	185	295	206	159	70	145	21	169	140	134
chromosome_1.5993928.5995813	155	317	321	501	390	281	93	237	48	290	236	225
chromosome_1.6021429.6021849	23	53	49	109	61	61	22	42	12	47	55	44
chromosome_1.6022029.6022390	21	33	58	51	36	29	19	27	2	32	39	37
chromosome_1.6032998.6033260	15	33	28	51	32	24	7	31	4	21	33	21
chromosome_1.6049375.6050120	45	92	76	149	94	52	29	65	15	79	85	65
chromosome_1.6054516.6055396	68	94	87	151	133	92	38	74	19	69	67	88
chromosome_1.6056508.6056927	35	50	37	106	68	57	24	38	10	37	85	42
chromosome_1.6058612.6058883	31	31	53	48	34	24	65	81	7	29	41	18
chromosome_1.6064213.6064777	67	81	94	127	121	100	23	96	24	101	100	97
chromosome_1.6065701.6066491	101	116	112	207	159	117	42	98	28	90	143	94
chromosome_1.6070836.6072053	72	184	173	198	199	111	53	88	20	147	106	149
chromosome_1.6076060.6076968	55	101	82	122	107	83	38	59	22	83	72	75
chromosome_1.6077366.6077708	13	25	33	71	52	29	32	31	3	33	40	24
chromosome_1.6078230.6080807	229	459	374	598	510	341	196	316	77	438	344	323
chromosome_1.6114486.6115126	51	65	78	135	85	73	16	45	13	58	57	59
chromosome_1.6116266.6116513	21	41	22	36	35	23	6	9	7	50	25	25
chromosome_1.6134126.6134583	27	75	47	93	60	55	42	37	14	68	40	53
chromosome_1.6136688.6137095	15	39	27	63	48	47	15	23	10	36	40	25
chromosome_1.6140166.6140453	23	19	33	52	45	33	16	20	5	20	27	23
chromosome_1.6146973.6147277	21	31	16	43	33	13	18	21	11	27	37	31
chromosome_1.6147447.6147750	21	28	24	55	54	50	16	23	2	25	33	27
chromosome_1.6153380.6154204	64	136	139	223	146	133	56	104	22	111	129	117
chromosome_1.6155509.6156881	122	225	208	348	219	204	86	142	39	196	215	144
chromosome_1.6159149.6160452	115	239	224	396	302	225	67	269	51	245	225	213
chromosome_1.6164989.6165537	50	46	41	107	76	54	37	52	24	74	67	51
chromosome_1.6177582.6178179	24	60	57	107	86	55	22	44	18	73	57	33
chromosome_1.6183255.6184362	66	172	213	181	185	116	57	108	71	131	95	106
chromosome_1.6185029.6186897	208	516	374	708	591	465	162	421	77	455	477	380
chromosome_1.6187130.6187493	32	37	44	63	49	33	14	40	9	21	45	25
chromosome_1.6187752.6188202	49	60	79	76	62	70	19	64	18	44	58	31
chromosome_1.6188321.6188941	38	106	85	156	129	98	32	85	5	112	122	63
chromosome_1.6190132.6190773	40	64	82	124	104	66	35	70	25	75	60	59
chromosome_1.6193483.6193845	16	36	30	48	71	31	6	27	13	38	25	25
chromosome_1.6197004.6199202	160	393	263	381	392	274	111	287	64	271	305	211
chromosome_1.6199367.6199762	15	41	27	50	39	26	10	29	6	48	47	28
chromosome_1.6199873.6200343	22	51	39	66	63	31	27	48	13	46	40	45
chromosome_1.6206309.6206950	39	104	65	170	177	93	43	105	27	95	117	81
chromosome_1.6227932.6228554	29	77	40	70	66	71	6	28	6	45	25	29
chromosome_1.6258278.6258888	36	86	52	129	110	69	24	48	16	80	76	46
chromosome_1.6279440.6280399	59	139	100	178	150	90	66	79	20	127	109	90
chromosome_1.6290961.6291592	47	84	68	147	123	79	27	69	17	63	90	68
chromosome_1.6294900.6296174	96	191	156	249	197	129	101	123	29	158	224	128
chromosome_1.6337084.6337762	58	104	86	119	116	45	26	55	19	66	65	55
chromosome_1.6353794.6354231	44	79	33	69	52	65	27	58	4	50	39	44
chromosome_1.6355681.6356733	121	275	201	405	393	247	99	209	32	221	248	163
chromosome_1.6359880.6360885	109	217	194	279	304	207	74	113	28	226	219	149
chromosome_1.6361022.6361551	58	79	65	157	124	56	37	60	21	76	54	62
chromosome_1.6361727.6361970	8	26	21	37	43	33	9	20	4	28	31	9
chromosome_1.6363553.6364414	80	103	93	136	133	95	54	88	25	81	69	115
chromosome_1.6365623.6366062	47	65	53	134	80	56	35	49	10	59	54	48
chromosome_1.6366678.6367111	40	44	44	114	92	53	32	68	6	73	61	39
chromosome_1.6368424.6368887	32	41	44	82	68	57	22	56	10	47	55	42
chromosome_1.6369043.6369609	58	113	121	177	160	112	48	133	25	111	123	78
chromosome_1.6372063.6372881	63	102	86	127	129	73	35	78	14	153	121	69
chromosome_1.6377571.6378250	27	71	66	116	117	59	41	49	18	49	63	47
chromosome_1.6384770.6385303	41	68	48	77	72	57	37	43	14	82	49	48
chromosome_1.6385440.6386135	28	121	75	170	148	89	31	99	23	103	135	73
chromosome_1.6388436.6389322	43	145	97	200	152	117	34	105	22	114	167	114
chromosome_1.6404444.6404832	17	41	36	75	64	41	14	20	3	37	33	40
chromosome_1.6405290.6406179	64	94	111	178	121	91	37	71	19	104	114	80
chromosome_1.6409494.6410128	37	70	50	92	69	74	27	62	12	59	73	46
chromosome_1.6410367.6410891	34	80	54	118	69	55	22	51	15	50	67	70
chromosome_1.6415011.6415270	15	27	22	54	29	46	4	21	0	18	34	18
chromosome_1.6418440.6420666	183	343	345	525	466	319	150	305	75	309	333	287
chromosome_1.6420904.6421579	36	77	78	72	61	67	32	91	22	71	78	41
chromosome_1.6425718.6426875	54	131	142	198	164	119	62	107	37	185	111	119
chromosome_1.6428640.6429298	45	88	81	136	85	75	34	71	18	85	125	72
chromosome_1.6433159.6433447	14	36	40	54	48	24	14	33	4	28	33	20
chromosome_1.6453631.6453999	26	43	41	80	65	44	14	31	6	48	47	41
chromosome_1.6460699.6461290	40	54	58	62	79	50	30	52	23	70	64	46
chromosome_1.6472147.6472653	37	66	51	110	97	65	15	44	12	53	59	60
chromosome_1.6472856.6473999	80	137	150	237	224	148	60	142	42	155	179	144
chromosome_1.6475293.6475655	27	46	34	45	48	33	10	37	11	26	37	26
chromosome_1.6476193.6476634	46	69	63	113	125	73	37	62	7	67	93	58
chromosome_1.6478046.6478516	23	50	31	49	48	27	22	32	16	45	35	29
chromosome_1.6486719.6487130	24	52	37	97	58	54	24	58	8	38	46	33
chromosome_1.6487649.6488533	56	150	146	157	101	90	52	45	21	99	91	104
chromosome_1.6499092.6499561	37	68	46	145	111	86	19	50	10	49	100	62
chromosome_1.6506546.6507177	58	108	89	181	150	95	54	73	22	96	109	85
chromosome_1.6520732.6521089	27	30	35	60	53	66	18	21	8	49	43	28
chromosome_1.6529893.6530378	46	55	43	90	72	50	30	66	17	80	75	41
chromosome_1.6536691.6537710	55	101	116	176	158	140	57	67	18	145	111	103
chromosome_1.6538375.6538655	12	34	21	30	53	30	9	12	4	21	31	19
chromosome_1.6538894.6539616	38	66	39	116	103	76	33	58	20	67	90	76
chromosome_1.6540140.6540591	23	61	44	82	64	55	29	34	10	64	50	46
chromosome_1.6546451.6546729	11	29	31	60	36	30	10	50	3	42	45	27
chromosome_1.6548433.6549185	27	97	56	96	93	89	18	54	24	75	71	64
chromosome_1.6572700.6573732	60	138	105	175	194	129	50	94	24	136	119	106
chromosome_1.6586044.6586381	39	32	28	62	48	34	13	33	9	27	35	34
chromosome_1.6651564.6652294	52	99	61	145	99	79	34	72	5	93	108	66
chromosome_1.6652490.6654943	190	378	326	611	430	384	142	334	71	371	363	318
chromosome_1.6655711.6659554	348	752	683	1056	845	676	224	649	139	552	670	557
chromosome_1.6664435.6664826	32	48	28	37	35	38	10	12	5	23	21	20
chromosome_1.6691041.6692922	210	341	235	363	369	295	121	165	41	234	275	245
chromosome_1.6693470.6693924	38	88	80	147	103	66	29	46	20	47	60	48
chromosome_1.6694275.6694884	54	157	85	143	141	127	53	100	25	117	99	88
chromosome_1.6695509.6696142	29	59	72	90	86	66	26	61	8	44	81	52
chromosome_1.6710431.6710678	19	25	42	33	43	21	9	28	5	14	30	20
chromosome_1.6714191.6714905	33	64	62	91	85	64	24	34	12	69	81	55
chromosome_1.6723727.6724471	44	104	93	112	87	80	39	56	28	83	54	34
chromosome_1.6730046.6731556	165	304	243	376	279	212	88	220	38	176	188	221
chromosome_1.6750053.6751112	67	156	123	113	164	85	69	79	30	87	64	94
chromosome_1.6758648.6759249	41	92	87	137	98	56	48	53	38	62	64	52
chromosome_1.6772152.6772669	31	64	38	56	64	52	30	22	9	31	21	35
chromosome_1.6773277.6774187	56	130	120	188	168	149	39	85	32	100	108	85
chromosome_1.6779050.6779796	79	110	96	113	89	65	35	69	25	78	80	57
chromosome_1.6781351.6784167	258	550	437	740	565	488	180	418	110	461	450	394
chromosome_1.6787939.6789516	141	276	265	449	290	239	112	254	67	177	285	179
chromosome_1.6789782.6791117	95	138	182	205	171	132	45	101	24	134	105	98
chromosome_1.6791537.6792318	64	104	115	131	105	72	46	113	10	79	82	66
chromosome_1.6792729.6793308	48	58	57	69	92	73	17	60	12	37	20	32
chromosome_1.6793484.6793660	16	21	13	37	34	36	7	29	4	39	15	13
chromosome_1.6806601.6807237	64	93	60	134	131	104	50	74	19	85	91	84
chromosome_1.6807362.6807885	32	71	51	110	54	79	15	30	24	71	58	39
chromosome_1.6809460.6809658	12	25	30	36	32	23	8	16	9	22	22	19
chromosome_1.6838775.6839010	15	39	18	42	36	35	3	23	6	25	14	19
chromosome_1.6858637.6859038	24	41	39	72	82	42	5	29	3	33	43	33
chromosome_1.6859159.6859408	13	30	41	54	43	26	4	26	4	13	40	16
chromosome_1.6864885.6865527	25	103	77	124	68	89	31	53	12	55	74	73
chromosome_1.6870633.6871582	43	99	78	190	162	87	61	73	23	90	91	62
chromosome_1.6873371.6873766	24	44	57	88	70	42	31	36	7	40	40	41
chromosome_1.6874194.6874737	42	72	56	96	88	58	25	42	10	49	56	45
chromosome_1.6875438.6875983	19	51	39	76	69	34	31	59	10	49	36	38
chromosome_1.6899354.6899819	16	52	30	86	66	34	28	47	11	44	54	57
chromosome_1.6904247.6905273	61	156	103	141	179	95	35	67	25	90	109	82
chromosome_1.6915907.6916363	23	52	57	76	76	63	27	40	10	34	50	38
chromosome_1.6940197.6940526	21	52	35	58	59	47	15	42	5	34	32	34
chromosome_1.6940617.6941231	70	66	89	112	102	77	34	57	22	53	40	51
chromosome_1.6945251.6946573	107	156	140	166	188	101	43	110	37	130	117	116
chromosome_1.6949231.6949536	20	35	34	65	46	29	6	29	3	50	25	39
chromosome_1.6955106.6955534	46	77	63	138	96	73	28	64	8	68	77	58
chromosome_1.6958556.6959329	44	72	96	127	80	91	46	62	17	74	75	58
chromosome_1.6962529.6962936	9	41	44	67	51	40	16	51	14	47	51	36
chromosome_1.6965010.6965351	20	50	45	46	47	31	16	14	8	34	18	31
chromosome_1.6967121.6967516	26	40	31	45	41	40	18	27	8	55	28	32
chromosome_1.6971157.6971612	45	82	46	98	66	35	18	29	14	50	40	45
chromosome_1.6999526.6999922	23	63	63	78	55	56	22	41	6	42	55	35
chromosome_1.7007827.7008109	29	22	30	67	40	34	9	28	13	35	44	31
chromosome_1.7021314.7021867	22	71	46	86	64	67	35	43	9	71	75	43
chromosome_1.7025841.7026223	23	33	42	79	56	36	12	35	11	28	30	20
chromosome_1.7034586.7035012	43	56	27	115	63	41	9	39	4	44	51	44
chromosome_1.7039175.7039769	43	62	65	127	122	85	38	89	31	60	76	54
chromosome_1.7041788.7042193	47	45	61	94	55	34	22	68	11	42	39	19
chromosome_1.7042851.7043904	55	135	79	165	120	109	43	76	19	92	104	85
chromosome_1.7044428.7045021	32	98	72	111	109	63	34	64	14	81	77	66
chromosome_1.7047014.7047444	31	36	35	101	50	68	28	42	4	52	38	30
chromosome_1.7066595.7066864	22	30	47	43	29	35	19	32	6	24	18	21
chromosome_1.7069374.7069645	23	29	38	24	36	18	10	15	11	15	15	21
chromosome_1.7071642.7071950	19	33	29	35	31	26	11	12	7	29	31	13
chromosome_1.7073238.7073626	12	39	41	29	52	21	19	38	13	39	38	25
chromosome_1.7079260.7079744	19	52	36	64	64	33	9	30	12	46	39	38
chromosome_1.7079907.7081180	51	146	123	165	124	104	61	94	31	114	98	94
chromosome_1.7081827.7082353	25	52	67	64	49	46	14	30	10	44	46	31
chromosome_1.7083362.7083776	29	58	67	75	45	40	38	76	4	57	59	48
chromosome_1.7084932.7085354	22	54	50	64	42	41	15	64	14	36	65	36
chromosome_1.7109041.7109950	89	150	80	203	140	110	63	77	20	127	78	95
chromosome_1.7113063.7113716	33	52	56	95	65	47	12	31	18	52	46	28
chromosome_1.7114639.7115262	60	70	64	170	88	94	40	65	10	48	112	65
chromosome_1.7115744.7116738	48	109	80	150	136	66	46	66	21	93	78	90
chromosome_1.7118868.7119455	46	45	59	114	108	92	14	41	15	64	58	55
chromosome_1.7124211.7124749	34	61	45	82	54	48	10	33	0	49	52	41
chromosome_1.7140624.7140949	16	39	50	68	67	41	14	34	9	57	49	40
chromosome_1.7142073.7142434	42	56	49	77	83	54	18	36	8	36	75	34
chromosome_1.7149835.7150515	37	57	57	108	95	86	41	60	33	68	90	72
chromosome_1.7166748.7167090	24	45	52	68	55	39	20	28	10	42	26	27
chromosome_1.7174344.7174794	55	61	55	124	127	72	33	65	5	77	55	37
chromosome_1.7186734.7187044	8	29	26	37	30	22	18	43	5	37	39	16
chromosome_1.7198327.7198822	42	85	95	110	86	68	38	77	16	61	84	41
chromosome_1.7205475.7205813	16	49	28	75	45	39	12	40	8	29	42	32
chromosome_1.7217266.7218039	88	141	94	230	222	165	53	116	24	131	155	120
chromosome_1.7220167.7221004	72	145	111	226	197	165	48	116	36	136	173	101
chromosome_1.7223015.7223845	67	182	146	213	181	155	55	123	13	140	173	137
chromosome_1.7224566.7225068	17	54	34	71	67	34	14	44	12	45	49	34
chromosome_1.7226221.7226983	52	88	101	127	107	69	28	58	23	79	52	67
chromosome_1.7229991.7230396	29	45	48	92	60	47	29	28	12	35	50	35
chromosome_1.7233241.7233974	44	75	77	122	113	72	15	65	18	68	62	70
chromosome_1.7235897.7236303	20	59	30	79	61	64	20	56	9	55	49	51
chromosome_1.7260838.7261183	30	35	56	36	36	32	42	61	5	34	25	11
chromosome_1.7265253.7265513	6	42	22	55	33	24	11	24	3	29	37	32
chromosome_1.7272077.7272801	45	80	78	104	96	62	41	50	19	87	75	62
chromosome_1.7273217.7273774	29	38	42	52	34	36	30	44	17	49	50	47
chromosome_1.7278316.7278691	32	57	36	97	77	40	22	65	5	54	42	30
chromosome_1.7280858.7281861	41	166	80	179	141	103	54	115	26	112	126	123
chromosome_1.7282487.7282828	15	40	24	51	64	30	25	30	10	41	31	23
chromosome_1.7307081.7307322	15	32	25	55	35	31	7	41	3	37	19	32
chromosome_1.7311916.7312952	101	136	136	231	186	182	54	133	33	124	152	104
chromosome_1.7313056.7313707	41	81	72	122	113	103	26	62	19	86	77	58
chromosome_1.7314259.7314629	25	30	37	55	43	42	14	31	15	35	37	21
chromosome_1.7314791.7316213	94	231	201	288	240	191	64	155	27	198	140	164
chromosome_1.7317730.7318464	67	136	120	155	107	96	49	125	21	97	116	87
chromosome_1.7318675.7319086	20	53	29	88	49	37	14	18	3	42	54	39
chromosome_1.7322915.7323574	39	98	46	136	86	59	37	72	21	72	85	68
chromosome_1.7332061.7332438	17	45	32	75	43	43	14	43	11	30	24	24
chromosome_1.7366442.7367242	40	121	92	171	154	95	31	80	20	83	83	78
chromosome_1.7372859.7373491	55	93	60	169	108	84	44	63	20	56	80	81
chromosome_1.7392568.7393287	40	125	70	113	73	69	21	60	14	74	80	55
chromosome_1.7401542.7402135	45	60	66	103	93	65	31	52	19	74	67	43
chromosome_1.7420338.7420659	15	24	9	72	30	22	20	31	6	31	45	19
chromosome_1.7420847.7422764	134	268	190	407	343	245	68	167	49	178	249	165
chromosome_1.7423291.7423534	23	30	25	44	40	30	9	26	9	29	33	18
chromosome_1.7430631.7431544	112	219	181	260	224	173	67	179	45	136	161	166
chromosome_1.7434974.7436203	78	153	115	222	200	131	53	111	17	136	133	79
chromosome_1.7438272.7438926	80	122	88	186	171	103	39	73	17	85	122	82
chromosome_1.7441673.7442210	15	75	47	113	62	57	48	39	15	63	50	49
chromosome_1.7446721.7447664	52	119	98	165	156	98	22	88	20	107	124	77
chromosome_1.7448860.7451402	297	511	432	832	650	477	193	494	60	457	526	373
chromosome_1.7465269.7465534	12	32	24	44	53	34	7	28	1	26	24	23
chromosome_1.7480603.7481944	65	183	112	239	225	148	90	127	27	170	135	144
chromosome_1.7498999.7499283	18	21	40	55	38	35	9	25	10	24	31	28
chromosome_1.7504063.7504808	35	101	51	100	98	70	36	70	20	59	61	55
chromosome_1.7513129.7514299	85	235	162	405	248	265	82	188	30	142	224	194
chromosome_1.7515410.7515938	29	51	45	74	64	50	19	25	9	55	33	41
chromosome_1.7524764.7525047	22	44	42	42	44	45	14	24	9	42	39	29
chromosome_1.7533537.7533863	2	29	26	49	12	19	14	12	19	29	33	33
chromosome_1.7534322.7535377	111	202	160	258	200	171	66	188	29	156	145	130
chromosome_1.7535496.7535862	10	50	60	71	62	62	17	39	10	39	51	40
chromosome_1.7536832.7537544	55	59	65	129	102	94	32	56	19	87	102	75
chromosome_1.7537973.7538246	22	29	23	34	39	22	13	24	1	10	20	36
chromosome_1.7548176.7548611	31	47	24	57	45	32	15	34	7	55	34	23
chromosome_1.7559511.7559836	13	56	41	83	66	75	9	30	7	29	34	59
chromosome_1.7560029.7560848	29	110	69	153	86	84	42	77	27	96	82	74
chromosome_1.7608262.7608591	24	30	36	53	54	44	19	42	7	41	30	33
chromosome_1.7630047.7630389	20	62	49	57	40	26	5	27	8	47	24	21
chromosome_1.7642657.7643501	62	123	121	132	151	69	40	73	22	108	88	77
chromosome_1.7645097.7645479	23	32	44	59	43	49	21	25	7	25	34	42
chromosome_1.7651614.7653057	103	296	244	389	328	236	124	208	71	297	250	190
chromosome_1.7658408.7659124	56	98	76	158	118	91	36	65	19	71	107	92
chromosome_1.7659404.7659926	54	51	70	62	76	49	64	85	28	51	39	45
chromosome_1.7668702.7669021	10	46	41	33	34	20	16	26	10	20	39	46
chromosome_1.7673061.7673397	21	40	41	43	46	32	23	24	6	21	34	21
chromosome_1.7685920.7686176	16	46	21	48	23	30	4	23	4	14	21	23
chromosome_1.7692544.7692851	19	32	32	42	30	15	18	90	3	50	41	18
chromosome_1.7693043.7693646	43	50	54	114	84	54	23	46	5	58	69	73
chromosome_1.7700023.7700455	10	70	39	72	71	53	18	41	4	63	38	37
chromosome_1.7702330.7702938	49	74	56	104	87	62	20	55	6	47	71	53
chromosome_1.7704719.7706057	52	165	80	183	129	86	59	86	28	144	85	99
chromosome_1.7706772.7707510	39	108	69	169	107	88	36	65	20	88	90	64
chromosome_1.7712569.7713127	59	66	66	118	90	84	28	70	18	74	95	84
chromosome_1.7715296.7715873	19	54	60	59	63	56	9	20	8	59	19	32
chromosome_1.7716238.7716781	54	77	69	142	108	93	33	63	15	71	98	54
chromosome_1.7748465.7749197	56	141	102	162	126	111	32	117	14	89	100	84
chromosome_1.7749346.7750476	73	151	155	159	159	117	81	104	38	132	107	102
chromosome_1.7767220.7768401	96	207	147	269	215	161	54	140	28	148	162	127
chromosome_1.7772599.7772957	22	52	42	87	87	38	23	45	13	40	59	36
chromosome_1.7823291.7825035	154	232	227	413	294	275	77	218	53	210	215	220
chromosome_1.7825136.7826040	64	138	83	218	183	137	59	88	34	150	132	94
chromosome_1.7830664.7830950	27	35	33	48	50	32	9	14	11	34	15	28
chromosome_1.7834676.7835213	29	58	41	91	56	42	17	68	27	40	58	50
chromosome_1.7842820.7843445	32	63	54	103	76	75	24	34	13	55	37	33
chromosome_1.7848790.7849377	35	83	63	69	64	67	26	27	9	65	44	54
chromosome_1.7858030.7859434	148	314	263	158	249	149	47	184	33	137	92	137
chromosome_1.7862761.7863155	21	60	51	63	60	34	11	29	10	76	39	42
chromosome_1.7863872.7864231	25	53	29	35	37	44	25	22	6	40	24	25
chromosome_1.7864379.7865152	69	139	85	182	99	104	44	77	13	54	84	72
chromosome_1.7872297.7872778	44	49	33	47	61	43	22	29	2	66	33	19
chromosome_1.7873370.7873921	49	46	49	64	61	38	27	38	11	41	60	42
chromosome_1.7880762.7882830	147	300	242	257	389	205	143	232	69	233	211	216
chromosome_1.7885105.7885576	36	35	39	52	73	41	26	25	11	52	33	36
chromosome_1.7887468.7887971	32	96	71	89	73	62	34	56	14	86	69	57
chromosome_1.7888100.7888579	25	60	28	75	58	36	8	20	10	52	37	30
chromosome_1.7899637.7899849	18	29	21	27	27	17	6	14	3	24	24	10
chromosome_1.7903853.7904170	29	43	47	114	49	51	22	49	12	70	48	69
chromosome_1.7905421.7905870	10	34	35	63	43	58	20	25	9	45	55	44
chromosome_1.7919088.7919551	28	64	70	84	82	68	31	67	23	74	61	83
chromosome_1.7940874.7941377	28	61	57	69	78	40	13	43	2	25	49	48
chromosome_1.7976060.7976344	19	34	28	55	26	31	26	35	11	40	37	34
chromosome_1.7981759.7982458	46	78	71	98	96	59	19	82	14	76	72	60
chromosome_1.7983646.7984186	30	37	39	81	68	39	24	19	4	49	64	35
chromosome_1.7995919.7996765	64	118	124	152	153	62	43	44	19	52	74	77
chromosome_1.7998172.8000784	269	483	461	570	504	358	184	337	95	391	275	368
chromosome_1.8056397.8056981	26	67	73	72	74	57	34	48	17	69	50	83
chromosome_1.8059819.8060638	62	119	117	151	108	73	46	68	24	99	69	86
chromosome_1.8072801.8074117	108	245	230	260	273	157	74	142	20	191	139	166
chromosome_1.8075297.8076352	102	172	172	212	226	162	78	132	24	167	135	126
chromosome_1.8092957.8093453	21	62	83	69	53	31	27	27	20	42	34	41
chromosome_1.8106680.8106928	11	26	16	44	55	25	9	18	6	17	20	20
chromosome_1.8113365.8114115	62	117	86	224	165	164	48	78	14	111	112	76
chromosome_1.8128012.8128269	26	31	19	47	39	38	16	33	21	30	23	27
chromosome_1.8128694.8129214	39	39	36	71	56	40	15	33	17	56	47	45
chromosome_1.8136598.8137454	75	158	117	192	148	166	68	148	31	120	163	100
chromosome_1.8142134.8142727	32	76	38	78	86	72	19	46	10	44	57	26
chromosome_1.8188477.8189675	121	218	187	198	231	163	84	144	32	209	167	172
chromosome_1.8202192.8202671	38	34	39	104	68	63	14	45	6	49	45	46
chromosome_1.8213342.8213870	42	72	50	83	73	54	23	30	22	61	57	80
chromosome_1.8216208.8216892	61	87	61	131	102	79	46	47	22	69	86	65
chromosome_1.8217534.8218123	48	117	93	113	131	90	56	105	27	81	87	59
chromosome_1.8238530.8239742	114	304	202	400	321	250	156	192	44	270	230	192
chromosome_1.8239852.8240207	21	55	31	42	44	51	17	22	14	48	30	20
chromosome_1.8242137.8243251	48	153	94	147	130	88	55	65	34	113	111	76
chromosome_1.8245463.8246832	68	144	135	210	171	164	89	88	41	139	112	118
chromosome_1.8248668.8249035	32	45	66	59	60	34	38	67	6	48	59	34
chromosome_1.8250976.8251471	30	68	48	45	42	41	16	27	1	30	31	20
chromosome_1.8262067.8262595	22	63	50	79	70	53	24	48	6	50	39	49
chromosome_1.8263718.8264746	134	206	190	233	245	198	90	163	65	163	142	165
chromosome_1.8264885.8265436	44	45	50	59	74	62	16	31	18	38	23	39
chromosome_1.8270138.8270654	35	38	50	84	58	57	8	45	18	36	63	36
chromosome_1.8270760.8271084	31	34	26	88	49	35	18	40	5	41	60	29
chromosome_1.8301758.8302233	37	63	45	65	61	57	12	63	7	53	59	33
chromosome_1.8307419.8307597	19	19	19	19	35	16	3	13	4	13	24	18
chromosome_1.8321594.8322247	63	128	123	131	172	103	32	75	10	87	66	57
chromosome_1.8337527.8338290	80	130	183	252	231	187	41	149	24	129	135	103
chromosome_1.8338791.8339277	38	42	58	66	55	53	23	36	9	41	26	45
chromosome_1.8340145.8340541	17	53	24	53	50	48	10	27	10	33	46	26
chromosome_1.8340674.8341009	30	34	40	42	47	36	9	32	13	15	28	26
chromosome_1.8341475.8342140	47	100	94	126	122	94	32	75	22	73	111	101
chromosome_1.8354918.8355894	65	111	107	183	121	133	43	70	11	87	121	87
chromosome_1.8362788.8363401	32	84	33	60	57	47	26	27	12	68	45	57
chromosome_1.8363557.8364046	23	50	30	57	49	22	30	38	8	57	25	45
chromosome_1.8364824.8365109	30	50	29	53	53	36	16	23	9	45	34	39
chromosome_1.8376750.8377444	52	93	89	150	126	115	39	91	20	107	107	88
chromosome_1.8413492.8413996	36	84	57	115	106	67	25	37	13	56	96	38
chromosome_1.8417394.8417746	20	33	26	53	38	39	24	15	18	33	30	19
chromosome_1.8422065.8422377	14	34	42	61	49	28	10	25	2	30	42	30
chromosome_1.8423064.8423461	26	37	29	65	47	53	23	25	8	50	34	35
chromosome_1.8447895.8448312	33	44	57	65	62	34	22	52	20	49	46	36
chromosome_1.8471788.8472188	23	45	34	82	64	48	14	35	11	44	62	36
chromosome_1.8475096.8475344	22	59	39	63	46	38	30	25	10	56	20	25
chromosome_1.8489546.8490433	66	120	63	159	94	88	46	72	21	101	109	79
chromosome_1.8539864.8540200	12	38	32	41	36	37	33	27	7	34	53	35
chromosome_1.8563743.8564523	60	56	77	120	108	100	23	81	19	67	94	69
chromosome_1.8601821.8602115	38	36	20	54	46	48	15	27	15	40	34	28
chromosome_1.8602277.8602530	25	44	25	38	31	21	10	25	2	31	17	32
chromosome_1.8723730.8724121	20	36	45	40	49	28	12	48	8	40	20	40
chromosome_1.8725702.8727152	139	183	217	236	268	168	98	185	51	202	172	90
chromosome_1.8727915.8728424	24	46	55	78	61	44	22	28	17	48	47	34
chromosome_1.8731816.8732254	46	71	33	98	78	42	15	44	6	46	54	41
chromosome_1.8743292.8743639	32	68	37	95	79	46	14	54	2	30	54	56
chromosome_1.8763465.8763760	14	46	19	43	33	22	14	12	4	13	16	9
chromosome_1.8767710.8768196	41	91	53	60	68	51	51	34	8	47	41	43
chromosome_1.8776186.8776725	38	51	44	130	86	84	30	39	14	64	79	66
chromosome_1.8781791.8782065	9	26	45	51	55	45	8	30	5	36	34	18
chromosome_1.8782567.8782922	29	37	33	35	39	28	7	16	23	21	25	24
chromosome_1.8788646.8789506	69	161	82	123	139	61	30	53	15	65	70	51
chromosome_1.8794413.8795419	143	241	210	357	309	274	57	170	26	220	243	178
chromosome_1.8803203.8803515	22	35	31	57	54	43	21	27	2	27	38	30
chromosome_1.8816668.8817138	45	109	75	118	68	91	56	83	16	56	54	52
chromosome_1.8842125.8844030	203	351	297	308	343	229	55	183	37	269	162	195
chromosome_1.8851339.8851482	12	36	39	60	44	23	10	14	16	23	18	12
chromosome_1.8851655.8852533	103	220	156	246	257	183	82	147	47	148	150	152
chromosome_1.8853648.8855119	158	338	350	432	358	264	135	266	93	355	233	184
chromosome_1.8858124.8858584	23	62	31	72	57	47	9	25	4	34	33	32
chromosome_1.8861115.8862279	88	117	144	233	151	127	72	86	44	160	88	95
chromosome_1.8862409.8862737	13	27	45	53	50	40	12	27	5	36	26	24
chromosome_1.8874578.8875252	26	71	50	120	76	87	33	32	10	93	57	61
chromosome_1.8879647.8880005	39	33	80	36	45	30	42	85	16	55	48	32
chromosome_1.8880426.8881280	124	218	170	321	254	209	105	173	49	205	149	126
chromosome_1.8885342.8886606	73	168	159	164	177	97	66	114	43	90	126	115
chromosome_1.8898481.8898896	16	39	59	64	77	51	10	48	5	34	37	38
chromosome_1.8907839.8908488	70	110	115	157	161	106	33	65	14	104	89	78
chromosome_1.8935335.8935975	30	85	35	110	102	67	44	47	13	61	53	50
chromosome_1.8947170.8947397	19	30	38	50	23	30	14	20	9	32	27	9
chromosome_1.8973299.8974306	125	220	132	293	262	217	73	143	41	226	213	167
chromosome_1.9001452.9001773	18	37	28	42	56	36	9	27	13	43	42	20
chromosome_1.9011017.9011243	5	20	25	45	33	25	9	18	11	17	19	20
chromosome_1.9025070.9025513	41	71	62	143	98	64	27	80	16	85	69	51
chromosome_1.9031149.9031741	37	122	83	137	118	88	36	53	29	64	101	79
chromosome_1.9041578.9042004	35	55	41	93	43	51	27	48	13	34	43	43
chromosome_1.9044521.9046076	136	289	232	442	301	327	103	235	66	231	235	227
chromosome_1.9046720.9047014	19	29	39	49	45	16	9	22	5	21	22	8
chromosome_1.9047675.9048601	94	124	146	255	208	151	49	98	20	131	154	94
chromosome_1.9051073.9051826	48	89	81	196	129	86	40	60	18	94	76	85
chromosome_1.9062522.9062988	20	60	60	97	104	75	26	56	6	51	54	62
chromosome_1.9066096.9066569	36	46	34	82	88	47	26	30	13	78	48	36
chromosome_1.9066671.9068113	148	284	234	379	321	271	120	196	37	255	243	193
chromosome_1.9070996.9072286	135	317	217	378	333	303	98	220	30	201	237	224
chromosome_1.9075796.9076680	75	134	116	191	142	83	46	84	26	129	93	89
chromosome_1.9076813.9077070	22	22	25	39	31	17	7	31	5	24	20	21
chromosome_1.9128777.9128971	11	24	24	45	29	40	12	8	2	27	15	12
chromosome_1.9130325.9131248	66	170	157	246	222	167	59	140	24	151	126	106
chromosome_1.9132061.9132918	67	108	100	143	135	126	43	83	15	102	108	81
chromosome_1.9147327.9147692	16	53	52	79	79	71	24	53	23	56	76	56
chromosome_1.9163178.9163545	17	59	24	47	45	42	17	35	5	46	36	33
chromosome_1.9185864.9186413	67	87	72	149	126	97	36	100	34	95	81	79
chromosome_1.9188609.9189237	53	90	86	117	80	78	33	60	13	69	73	38
chromosome_1.9197962.9198295	15	25	23	40	40	32	8	33	11	38	30	23
chromosome_1.9214780.9215016	18	33	16	49	39	25	9	19	2	38	21	34
chromosome_1.9216297.9217126	45	153	79	104	123	84	26	63	30	69	70	66
chromosome_1.9219464.9220031	26	65	55	81	52	73	21	50	21	52	67	43
chromosome_1.9227146.9227538	16	40	29	55	47	50	14	43	8	39	41	26
chromosome_1.9235290.9236832	108	260	191	415	262	202	86	179	54	235	159	193
chromosome_1.9241955.9242510	42	76	63	86	117	87	26	56	14	30	76	58
chromosome_1.9257665.9257874	14	31	15	22	23	32	8	14	10	27	18	18
chromosome_1.9258818.9259716	92	151	130	209	180	155	64	118	35	171	103	113
chromosome_1.9261731.9262098	20	42	42	55	49	39	16	30	11	34	24	59
chromosome_1.9290658.9291264	103	118	109	205	193	123	54	84	26	129	142	93
chromosome_1.9308448.9309766	99	264	153	290	234	166	67	120	36	165	162	111
chromosome_1.9316685.9317036	13	45	26	50	56	37	19	39	6	52	52	19
chromosome_1.9329408.9330091	40	100	69	114	100	59	40	43	18	72	87	54
chromosome_1.9335798.9337179	98	178	154	259	210	150	61	132	33	179	112	142
chromosome_1.9337678.9338162	51	104	72	162	90	62	34	66	13	60	102	61
chromosome_1.9356753.9359084	209	405	296	427	333	321	115	242	72	333	232	309
chromosome_1.9360784.9361608	46	122	83	124	112	82	40	76	24	85	64	49
chromosome_1.9361739.9362024	21	41	39	64	39	36	3	31	10	44	52	25
chromosome_1.9363889.9364590	29	69	64	126	92	74	26	53	26	60	60	49
chromosome_1.9365523.9365937	17	52	21	50	51	43	24	37	7	42	41	30
chromosome_1.9372161.9373492	173	333	276	359	411	200	99	239	66	240	265	216
chromosome_1.9376928.9377347	24	49	39	84	60	65	25	43	18	53	40	42
chromosome_1.9382424.9383261	118	163	118	185	229	108	43	97	22	112	120	101
chromosome_1.9383860.9384986	102	167	173	247	211	152	55	151	33	186	146	134
chromosome_1.9408298.9408575	14	36	27	71	39	37	12	23	8	36	39	30
chromosome_1.9411728.9412468	45	93	94	131	84	68	41	69	7	94	82	59
chromosome_1.9412589.9413019	29	75	33	106	73	50	19	38	8	63	55	49
chromosome_1.9425372.9426527	54	175	137	184	146	145	71	102	46	123	103	114
chromosome_1.9441282.9441637	17	33	31	52	49	35	14	31	13	45	38	35
chromosome_1.9476768.9477342	48	115	70	185	152	141	39	96	27	85	104	90
chromosome_1.9526264.9527952	117	348	301	367	407	291	121	203	55	288	202	239
chromosome_1.9530497.9530781	16	44	31	39	38	31	15	24	4	32	27	21
chromosome_1.9534865.9535697	61	106	75	116	124	130	31	50	22	45	61	59
chromosome_1.9540182.9540978	70	161	118	221	210	148	75	117	26	169	132	97
chromosome_1.9545755.9546132	29	44	47	58	41	46	8	38	9	30	30	31
chromosome_1.9547038.9547431	38	35	37	47	32	28	9	34	5	46	44	22
chromosome_1.9547564.9548167	36	62	35	83	82	36	12	51	10	56	55	42
chromosome_1.9550116.9550898	47	97	71	90	96	58	21	45	17	83	58	52
chromosome_1.9553657.9555515	133	279	240	285	314	194	105	201	56	240	216	188
chromosome_1.9556225.9557088	116	168	154	175	174	146	61	92	32	134	141	91
chromosome_1.9557504.9558053	37	61	70	86	56	52	22	57	15	56	70	35
chromosome_1.9569068.9569322	25	28	31	37	25	26	13	20	1	18	22	18
chromosome_1.9573605.9573934	21	27	37	71	33	38	14	16	3	17	35	28
chromosome_1.9575507.9576330	64	98	106	154	118	109	37	91	10	97	78	77
chromosome_1.9577969.9578508	35	76	74	129	80	95	40	73	12	60	106	53
chromosome_1.9601581.9602341	58	149	99	188	184	124	59	134	19	123	100	107
chromosome_1.9602474.9602815	33	40	43	51	36	37	13	32	4	25	33	21
chromosome_1.9612288.9612678	20	83	33	120	68	62	15	47	6	62	62	35
chromosome_1.9612999.9613383	26	33	19	67	58	43	16	32	13	52	43	23
chromosome_1.9621462.9621880	28	49	49	64	51	46	24	31	17	50	29	33
chromosome_1.9623743.9624139	30	44	31	76	57	29	19	19	20	44	38	40
chromosome_1.9631583.9631829	15	33	24	45	31	41	9	33	5	30	35	26
chromosome_1.9639641.9640470	48	104	81	133	124	100	31	59	23	83	78	57
chromosome_1.9644704.9645501	75	145	129	265	203	170	59	188	35	128	144	116
chromosome_1.9652787.9653857	86	197	139	250	185	127	54	148	55	120	167	125
chromosome_1.9662553.9662872	22	24	32	61	35	40	21	27	7	32	31	24
chromosome_1.9662996.9663182	15	26	20	29	36	26	5	23	3	22	27	13
chromosome_1.9668487.9669544	71	171	158	214	195	146	74	106	40	183	189	108
chromosome_1.9674104.9674557	38	92	40	88	82	53	25	45	10	58	45	58
chromosome_1.9678936.9679596	26	59	68	106	80	77	37	72	21	62	62	26
chromosome_1.9701128.9701414	21	47	27	73	31	32	12	40	12	34	38	45
chromosome_1.9723714.9724338	45	94	58	106	98	89	22	64	2	43	88	42
chromosome_1.9736790.9737835	68	102	101	146	133	93	43	106	68	112	95	106
chromosome_1.9749866.9750657	32	106	65	127	111	76	29	58	26	109	71	63
chromosome_1.9752318.9752708	29	77	57	57	54	76	30	34	9	37	41	48
chromosome_1.9752914.9753347	33	55	86	59	45	21	43	46	10	46	39	25
chromosome_1.9754945.9755810	49	82	80	159	115	86	29	56	18	106	113	74
chromosome_1.9756075.9756530	27	52	61	77	63	54	26	41	4	59	58	54
chromosome_1.9764676.9764981	25	26	18	55	18	34	9	16	5	28	28	19
chromosome_1.9765157.9766552	116	180	239	293	238	159	55	126	37	218	118	150
chromosome_1.9771987.9776086	294	617	569	863	686	601	177	564	144	527	516	422
chromosome_1.9790412.9790736	36	53	59	92	76	75	40	42	5	32	63	37
chromosome_1.9798646.9799376	32	85	52	78	61	61	31	50	12	72	41	38
chromosome_1.9831639.9832211	41	54	48	56	61	35	16	34	10	38	35	30
chromosome_1.9838143.9838705	41	80	42	117	78	51	17	45	26	62	62	47
chromosome_1.9840346.9840674	23	47	21	49	59	28	11	34	6	22	35	20
chromosome_1.9848039.9848542	23	55	44	49	62	43	24	37	18	52	32	33
chromosome_1.9851054.9851444	26	31	50	51	37	47	5	22	5	36	32	26
chromosome_1.9853636.9854041	26	48	38	69	63	39	24	43	8	45	49	49
chromosome_1.9859184.9859568	26	68	30	51	47	35	11	35	12	17	19	29
chromosome_1.9861473.9861769	16	24	30	42	37	29	16	24	1	15	18	23
chromosome_1.9870618.9871210	50	102	88	137	106	90	42	57	13	87	99	55
chromosome_1.9902398.9902955	39	75	62	82	121	69	33	54	23	60	61	49
chromosome_1.9903456.9903803	12	35	35	39	45	37	13	25	11	23	34	29
chromosome_1.9914662.9914989	24	37	27	62	36	47	11	26	4	33	50	32
chromosome_1.9930372.9930617	7	22	21	33	31	33	9	23	4	30	40	30
chromosome_1.9933672.9935576	173	412	309	472	482	256	113	242	61	313	258	301
chromosome_1.9943406.9943998	78	134	83	151	110	109	43	110	11	98	104	75
chromosome_1.9968056.9968597	20	62	35	88	76	63	18	28	7	46	51	30
chromosome_1.10012537.10013893	69	190	150	277	195	172	77	148	40	144	178	140
chromosome_1.10015397.10016383	131	203	169	362	308	228	75	181	35	172	250	151
chromosome_1.10017571.10017950	14	35	39	58	52	40	15	18	4	43	47	30
chromosome_1.10018584.10018857	18	30	23	68	55	46	12	34	6	18	45	21
chromosome_1.10020429.10020720	19	49	29	41	55	42	6	25	6	24	23	27
chromosome_1.10020870.10021143	15	39	14	46	35	29	9	22	3	24	22	24
chromosome_1.10026934.10027338	12	56	33	66	69	54	16	33	18	41	41	38
chromosome_1.10034716.10035344	28	59	67	109	93	56	28	48	7	47	65	45
chromosome_1.10046806.10047328	21	63	43	107	89	58	24	38	19	61	52	41
chromosome_1.10064015.10064344	21	34	22	53	57	38	16	17	0	16	39	12
chromosome_1.10090528.10090798	17	31	23	64	45	19	9	21	7	15	31	12
chromosome_1.10119446.10119772	20	53	38	40	28	27	14	22	12	36	17	15
chromosome_1.10146383.10146844	19	40	44	65	53	67	14	39	7	41	49	40
chromosome_1.10155971.10157005	87	142	98	197	160	131	45	115	38	142	105	86
chromosome_1.10157194.10159529	220	384	335	464	442	314	127	247	66	321	273	226
chromosome_1.10160212.10160734	31	56	70	77	50	48	23	55	6	46	39	46
chromosome_1.10166412.10167200	88	128	137	177	213	179	48	132	24	129	140	86
chromosome_1.10176052.10176262	14	29	22	49	35	30	6	13	6	18	36	19
chromosome_1.10178013.10178682	36	62	56	71	81	51	18	36	5	37	39	36
chromosome_1.10210428.10210670	21	33	20	35	30	17	17	20	8	25	25	15
chromosome_1.10211050.10212003	54	171	158	185	193	168	52	136	61	117	145	131
chromosome_1.10217937.10218306	20	49	26	58	41	43	14	29	7	52	46	29
chromosome_1.10220979.10222007	65	156	134	153	129	86	55	110	35	145	106	103
chromosome_1.10228527.10228993	31	79	61	156	89	54	22	61	15	61	60	39
chromosome_1.10229498.10230879	97	170	124	298	202	148	67	150	35	159	175	127
chromosome_1.10238859.10239106	5	24	10	18	21	13	12	16	13	22	21	18
chromosome_1.10241111.10242388	87	174	161	252	211	113	67	138	17	141	199	93
chromosome_1.10257049.10257383	25	55	51	70	64	49	18	24	2	46	45	35
chromosome_1.10257937.10258633	38	127	89	154	131	97	44	89	15	87	81	91
chromosome_1.10259593.10260082	21	79	51	89	49	71	15	39	12	35	44	36
chromosome_1.10260364.10260782	21	32	44	78	58	60	19	42	4	41	50	31
chromosome_1.10289560.10290180	36	67	52	94	52	78	20	40	16	56	68	56
chromosome_1.10291459.10292030	27	59	40	120	73	71	15	66	0	64	75	43
chromosome_1.10305261.10305487	24	31	19	48	27	27	9	19	2	24	37	17
chromosome_1.10325153.10325767	47	53	62	102	93	92	7	55	7	53	64	49
chromosome_1.10357728.10358229	35	43	39	77	59	53	28	43	7	30	68	30
chromosome_1.10389855.10390325	34	47	46	83	52	38	19	21	7	28	54	40
chromosome_1.10399815.10400253	23	57	33	63	47	44	18	31	11	38	39	37
chromosome_1.10401439.10402448	68	149	129	251	212	169	69	136	29	179	144	143
chromosome_1.10402854.10403270	23	62	77	100	70	42	31	56	11	60	53	42
chromosome_1.10405361.10405756	30	36	30	91	72	46	7	40	9	18	40	21
chromosome_1.10408704.10409515	42	90	73	76	64	62	28	63	15	88	76	44
chromosome_1.10416273.10416693	15	29	11	61	52	26	12	30	11	50	53	30
chromosome_1.10438063.10438663	47	68	49	99	60	58	15	15	10	37	40	45
chromosome_1.10439208.10439791	27	66	43	47	63	34	26	26	13	64	39	69
chromosome_1.10442626.10443070	29	67	44	96	66	54	28	33	19	63	88	45
chromosome_1.10444403.10444674	21	24	26	25	34	39	9	19	6	18	19	20
chromosome_1.10444793.10445798	113	179	148	203	170	118	81	109	25	146	121	102
chromosome_1.10446094.10448110	193	375	363	550	517	380	135	370	61	356	332	267
chromosome_1.10455270.10456202	105	190	174	338	275	198	83	196	16	167	217	164
chromosome_1.10461032.10461321	18	30	33	76	53	43	10	30	6	39	42	22
chromosome_1.10487326.10487791	43	56	54	90	72	52	22	55	16	52	49	54
chromosome_1.10490836.10491542	34	68	70	102	74	62	24	57	20	60	37	33
chromosome_1.10493348.10494897	138	309	242	430	363	289	99	218	54	246	265	193
chromosome_1.10495991.10497856	144	268	259	434	334	256	98	272	65	307	303	216
chromosome_1.10498638.10499022	32	33	39	62	55	46	24	54	6	39	24	26
chromosome_1.10499632.10500226	43	60	60	95	106	69	40	41	5	47	52	42
chromosome_1.10513614.10514684	97	181	153	309	233	187	67	176	48	195	197	128
chromosome_1.10514825.10514995	14	17	18	38	30	20	5	15	5	15	29	12
chromosome_1.10515375.10515656	16	38	23	38	40	23	6	27	4	18	37	18
chromosome_1.10518149.10518448	32	36	52	55	45	33	8	40	4	21	43	32
chromosome_1.10532510.10533059	30	81	52	101	95	65	33	59	13	54	62	51
chromosome_1.10535965.10536704	45	104	87	127	116	86	28	49	22	105	98	72
chromosome_1.10542690.10543245	49	78	87	126	79	93	38	63	14	69	57	53
chromosome_1.10551191.10551595	23	41	37	99	72	55	30	35	11	47	56	44
chromosome_1.10561829.10562198	22	64	48	76	48	45	23	81	10	33	54	28
chromosome_1.10569399.10569752	15	41	33	73	54	31	12	45	10	45	37	41
chromosome_1.10582860.10583626	55	72	43	138	115	115	43	76	15	80	92	84
chromosome_1.10596462.10597135	66	124	110	229	244	134	45	143	23	113	168	99
chromosome_1.10600279.10600831	26	73	55	87	59	52	16	32	13	42	35	41
chromosome_1.10621723.10621906	11	19	17	34	25	18	5	14	5	13	18	15
chromosome_1.10625976.10626295	20	46	32	80	45	31	14	32	6	36	40	27
chromosome_1.10630599.10631102	27	79	49	83	45	67	29	36	17	73	66	42
chromosome_1.10642126.10642300	18	7	12	34	39	16	5	14	4	15	11	5
chromosome_1.10643051.10643362	23	40	26	44	54	37	12	17	8	27	19	17
chromosome_1.10659450.10660154	41	67	96	138	103	73	19	58	15	65	51	66
chromosome_1.10663128.10663782	69	80	95	97	102	85	18	47	16	81	58	51
chromosome_1.10668932.10669686	43	100	65	146	105	109	22	67	18	67	95	72
chromosome_1.10682949.10683256	21	38	25	35	35	30	12	17	8	20	16	26
chromosome_1.10723048.10723426	37	57	33	58	45	18	8	33	4	28	34	21
chromosome_1.10726827.10727385	30	51	41	91	78	47	8	17	17	38	50	45
chromosome_1.10735137.10735515	11	38	30	84	45	44	16	23	9	41	55	20
chromosome_1.10741531.10741964	31	108	58	86	61	67	24	49	10	74	62	59
chromosome_1.10742607.10743413	50	103	109	149	142	92	48	81	18	93	100	83
chromosome_1.10752556.10752863	13	48	25	46	30	27	11	29	9	34	26	32
chromosome_1.10756946.10758402	129	208	237	427	262	238	72	180	35	213	217	160
chromosome_1.10770008.10770432	35	44	21	77	49	48	20	26	4	54	39	18
chromosome_1.10770801.10771001	9	28	32	53	39	18	3	26	8	34	25	12
chromosome_1.10812768.10813201	37	67	31	75	75	46	14	42	10	50	54	19
chromosome_1.10839042.10839380	10	47	35	64	45	41	15	37	6	28	38	25
chromosome_1.10859291.10859738	31	40	31	57	60	59	9	29	13	44	35	38
chromosome_1.10890770.10892370	118	274	198	318	289	229	95	199	56	178	201	186
chromosome_1.10902500.10902849	23	35	26	53	39	34	26	38	12	41	37	29
chromosome_1.10948896.10949149	9	42	25	48	59	30	14	31	5	32	27	33
chromosome_1.10954855.10955271	18	67	41	85	64	53	17	35	15	53	51	36
chromosome_1.10958564.10960303	122	344	242	418	303	230	111	249	62	293	212	226
chromosome_1.10961287.10961707	17	59	43	40	51	44	10	12	12	41	20	40
chromosome_1.10973714.10974493	67	144	76	202	133	133	53	105	21	114	116	98
chromosome_1.10975997.10976264	26	41	31	52	58	28	11	24	11	27	36	17
chromosome_1.10991576.10991926	28	40	26	44	48	27	8	12	5	22	39	12
chromosome_1.10999418.10999860	29	44	31	69	61	42	24	37	6	49	76	43
chromosome_1.11006426.11006828	20	49	26	86	43	47	17	25	6	41	53	23
chromosome_1.11058744.11059096	18	42	26	62	81	37	14	38	8	51	52	28
chromosome_1.11085609.11085910	19	34	22	81	44	23	8	27	9	31	36	25
chromosome_1.11140176.11141169	69	131	98	203	143	120	45	108	24	128	130	98
chromosome_1.11164574.11165249	33	107	67	120	145	87	37	48	14	80	92	75
chromosome_1.11170566.11171054	57	101	95	159	140	88	28	97	17	74	93	71
chromosome_1.11182477.11182879	36	61	67	121	86	95	39	60	22	86	62	42
chromosome_1.11190531.11191121	38	50	38	60	46	34	15	44	12	61	60	75
chromosome_1.11192434.11192830	16	52	50	50	50	44	30	44	4	24	44	30
chromosome_1.11194667.11195162	33	69	34	78	74	40	24	18	12	58	54	16
chromosome_1.11201833.11202084	22	31	39	41	29	50	21	19	4	24	27	27
chromosome_1.11202310.11202599	19	40	39	59	22	51	12	29	7	24	36	29
chromosome_1.11202735.11203733	74	152	138	221	209	147	38	111	29	103	149	123
chromosome_1.11206859.11207309	36	44	46	76	43	51	21	53	8	45	39	37
chromosome_1.11208437.11208749	10	45	22	51	47	24	8	24	5	24	35	18
chromosome_1.11209017.11209304	15	34	38	36	30	43	6	26	7	21	42	23
chromosome_1.11209533.11210311	43	109	99	177	108	101	35	119	25	71	87	81
chromosome_1.11210429.11211019	41	95	49	80	89	83	14	46	12	56	66	38
chromosome_1.11212184.11212746	31	64	62	88	90	80	35	60	9	70	63	53
chromosome_1.11242129.11242424	18	30	40	63	56	53	14	26	1	25	41	20
chromosome_1.11244831.11245155	24	33	48	55	37	24	13	28	4	36	32	18
chromosome_1.11245673.11246865	97	218	228	210	215	175	103	190	40	192	134	152
chromosome_1.11248026.11249307	74	167	145	221	221	135	61	115	27	138	124	93
chromosome_1.11249512.11250545	87	215	167	330	210	184	62	157	37	169	216	198
chromosome_1.11257279.11257736	25	63	23	85	43	56	22	37	8	65	48	54
chromosome_1.11269767.11270614	39	124	112	190	172	91	42	94	26	94	139	65
chromosome_1.11289382.11289980	51	98	77	129	127	80	26	68	9	70	80	61
chromosome_1.11294531.11294790	13	28	25	22	29	17	12	19	9	20	13	35
chromosome_1.11296426.11297033	34	85	76	126	114	75	51	47	10	68	65	78
chromosome_1.11324763.11325359	52	118	71	95	102	83	28	60	18	55	58	60
chromosome_1.11339526.11339733	14	33	23	33	39	35	5	16	2	18	31	10
chromosome_1.11351170.11351461	17	36	38	40	39	36	13	23	5	17	21	33
chromosome_1.11377978.11378235	21	43	36	61	62	36	12	50	8	33	31	28
chromosome_1.11386196.11386956	43	92	79	118	119	88	42	45	3	53	61	80
chromosome_1.11410853.11411246	21	65	36	81	91	59	20	47	15	61	55	46
chromosome_1.11418637.11418854	16	29	22	43	42	23	9	12	4	13	27	32
chromosome_1.11432395.11433057	64	118	119	158	138	105	25	96	22	93	95	80
chromosome_1.11447804.11448199	46	76	56	86	78	74	41	60	15	61	55	44
chromosome_1.11448577.11449292	32	73	42	96	71	49	19	33	29	66	70	52
chromosome_1.11463447.11464350	62	143	99	175	118	110	42	88	18	79	99	79
chromosome_1.11464786.11465550	39	103	101	174	103	104	45	77	19	97	111	89
chromosome_1.11465689.11466129	18	35	49	68	59	42	16	34	11	45	42	35
chromosome_1.11467324.11467643	5	51	31	57	52	38	17	33	4	24	42	36
chromosome_1.11488632.11488912	18	19	26	65	58	42	21	30	13	28	43	12
chromosome_1.11506932.11507216	11	26	28	42	39	34	6	19	2	39	27	34
chromosome_1.11507324.11507782	25	55	56	62	64	43	34	40	5	47	39	61
chromosome_1.11508223.11509747	93	223	167	279	231	162	95	107	44	183	166	156
chromosome_1.11511188.11511881	37	84	71	119	69	80	15	79	13	77	68	63
chromosome_1.11520163.11520565	32	58	48	83	89	40	12	55	11	22	57	42
chromosome_1.11522271.11522788	19	57	32	75	74	70	12	45	10	53	63	43
chromosome_1.11525799.11526482	46	94	72	109	102	82	38	73	24	91	75	78
chromosome_1.11531222.11531671	16	55	26	41	48	37	20	42	8	39	47	41
chromosome_1.11534095.11534564	18	67	52	106	71	64	29	53	6	48	58	80
chromosome_1.11541520.11541787	13	40	28	61	52	32	13	24	6	30	29	36
chromosome_1.11543765.11544045	23	28	18	40	30	30	13	24	4	18	17	24
chromosome_1.11550517.11551216	52	77	65	133	104	101	33	89	18	69	72	77
chromosome_1.11552890.11553242	24	31	31	69	58	42	14	30	8	27	55	33
chromosome_1.11555631.11555919	19	42	33	48	51	35	16	25	5	27	33	22
chromosome_1.11557599.11558040	29	59	48	49	79	36	26	28	4	40	29	29
chromosome_1.11578372.11578724	26	63	33	63	84	48	29	25	12	49	55	41
chromosome_1.11581268.11581965	60	167	89	204	142	123	55	83	35	134	106	102
chromosome_1.11584831.11585180	26	49	63	87	77	35	27	44	26	66	53	26
chromosome_1.11596461.11596990	50	82	69	114	87	94	22	77	8	64	64	65
chromosome_1.11614635.11615533	41	118	113	138	174	120	41	108	19	116	99	89
chromosome_1.11617491.11618075	47	96	77	155	100	68	36	75	20	73	63	88
chromosome_1.11628049.11628413	19	47	40	98	75	59	15	37	12	34	55	26
chromosome_1.11644442.11644747	10	29	28	44	51	38	10	31	15	29	19	39
chromosome_1.11647745.11648529	68	101	84	183	138	112	47	108	19	111	92	64
chromosome_1.11648714.11649238	35	73	59	57	66	43	17	35	19	59	36	34
chromosome_1.11655176.11655646	25	59	51	90	68	52	17	41	20	49	60	29
chromosome_1.11656487.11656799	24	30	35	44	44	34	29	30	8	33	16	25
chromosome_1.11662125.11662501	13	27	33	57	47	36	16	38	8	53	35	44
chromosome_1.11692700.11693383	41	68	72	102	69	54	35	42	11	55	68	72
chromosome_1.11693631.11693890	12	36	32	40	32	25	18	68	5	47	38	22
chromosome_1.11717652.11718364	54	101	67	94	65	65	26	43	9	60	81	53
chromosome_1.11718838.11719201	19	42	32	42	48	36	20	38	9	39	39	22
chromosome_1.11720258.11720698	25	55	51	109	69	52	13	36	5	47	57	27
chromosome_1.11728441.11729127	58	92	85	105	131	81	27	58	12	93	79	58
chromosome_1.11734962.11735240	11	52	32	67	43	49	29	32	4	48	40	42
chromosome_1.11739994.11741152	86	161	150	276	241	148	63	124	37	181	161	149
chromosome_1.11743722.11745276	94	181	151	319	215	191	72	132	23	176	190	111
chromosome_1.11745432.11746299	78	124	87	205	132	96	44	75	26	121	88	95
chromosome_1.11748482.11749654	115	262	234	298	231	207	192	253	56	236	155	185
chromosome_1.11749998.11750556	43	70	74	88	95	63	38	79	12	64	70	53
chromosome_1.11767175.11767621	36	72	57	102	70	56	21	38	15	46	60	54
chromosome_1.11786934.11787226	28	48	33	69	59	47	24	36	8	29	47	33
chromosome_1.11815546.11815891	26	55	51	82	66	43	18	49	10	45	69	30
chromosome_1.11820025.11820216	8	15	18	24	38	31	21	12	5	16	33	41
chromosome_1.11827728.11829027	144	216	153	286	229	176	43	149	12	185	198	135
chromosome_1.11834894.11835324	17	58	38	79	45	48	14	23	2	26	25	40
chromosome_1.11836240.11837038	53	99	79	158	108	93	27	55	17	62	81	73
chromosome_1.11861314.11861773	33	67	46	121	76	52	32	50	9	70	41	50
chromosome_1.11867764.11868240	26	77	80	98	94	77	17	41	9	69	61	73
chromosome_1.11869241.11869825	34	78	59	104	79	53	15	46	12	51	51	50
chromosome_1.11893341.11893759	23	71	44	92	99	49	28	63	10	43	49	47
chromosome_1.11893915.11894201	19	32	34	39	48	46	13	43	18	23	54	32
chromosome_1.11910652.11911423	30	82	84	129	86	69	19	65	10	70	45	48
chromosome_1.11915106.11915544	43	51	65	103	55	46	13	51	7	39	48	35
chromosome_1.11927281.11927663	29	53	38	78	56	46	12	42	16	43	41	42
chromosome_1.11938572.11938796	16	22	17	43	32	15	9	28	7	19	19	11
chromosome_1.11940404.11941101	87	248	141	296	242	176	72	153	60	151	162	159
chromosome_1.11945598.11946564	53	156	111	160	117	127	30	121	36	115	110	84
chromosome_1.11962482.11962990	18	58	48	65	52	47	13	46	11	36	40	48
chromosome_1.11963101.11963427	9	34	22	47	34	46	12	16	14	28	37	25
chromosome_1.11965893.11966176	19	34	15	60	56	38	12	32	9	33	32	31
chromosome_1.11967626.11968169	50	104	56	174	110	55	37	67	17	90	84	92
chromosome_1.11983862.11985018	110	234	171	350	223	158	96	139	40	183	204	149
chromosome_1.11994346.11994569	22	33	19	42	39	27	4	21	10	17	26	16
chromosome_1.11995294.11995608	21	48	55	47	38	51	7	38	3	19	37	28
chromosome_1.11996222.11996561	22	60	50	65	49	39	11	36	3	25	38	29
chromosome_1.11999277.11999943	44	91	91	152	106	76	37	72	13	85	100	68
chromosome_1.12005180.12006166	90	154	115	137	184	120	47	98	26	135	87	107
chromosome_1.12013404.12013843	27	49	28	90	67	51	27	45	7	62	46	29
chromosome_1.12015603.12016673	123	247	194	265	288	180	92	153	51	126	158	160
chromosome_1.12017986.12018329	27	49	83	38	70	50	22	117	8	33	27	30
chromosome_1.12043341.12043746	23	68	39	94	84	61	15	49	7	48	56	24
chromosome_1.12116771.12117244	37	51	55	61	50	63	14	31	17	46	18	40
chromosome_1.12134925.12135472	45	58	48	136	71	76	22	51	11	47	73	49
chromosome_1.12149930.12150500	53	69	59	128	101	62	20	42	7	66	70	66
chromosome_1.12165754.12166495	62	92	77	173	137	148	32	87	14	73	103	77
chromosome_1.12176567.12176796	23	48	22	53	31	33	13	12	3	23	40	30
chromosome_1.12179729.12180550	111	170	147	259	255	194	74	158	25	186	156	135
chromosome_1.12181551.12182167	25	61	58	63	78	55	16	37	8	58	51	40
chromosome_1.12215474.12215971	39	59	47	68	59	43	5	41	9	65	45	39
chromosome_1.12220748.12221145	37	65	61	96	84	46	14	46	5	55	85	51
chromosome_1.12238836.12239053	16	43	31	52	27	30	2	33	1	37	26	26
chromosome_1.12239228.12240246	123	177	163	304	254	252	75	156	32	159	189	124
chromosome_1.12245312.12245604	25	56	54	73	43	47	20	40	11	45	39	28
chromosome_1.12252011.12252512	30	40	40	126	67	68	11	45	13	50	58	39
chromosome_1.12252614.12253296	50	46	69	145	118	99	41	74	10	78	86	66
chromosome_1.12270287.12270632	17	62	47	89	47	63	25	37	8	33	52	46
chromosome_1.12274186.12274758	36	91	78	108	95	52	19	65	12	55	42	47
chromosome_1.12280026.12280236	11	22	15	52	29	27	5	18	6	19	12	15
chromosome_1.12280408.12280799	24	32	49	56	58	30	7	25	10	24	36	25
chromosome_1.12284201.12284658	24	71	34	101	79	78	20	48	9	36	83	37
chromosome_1.12402631.12402894	11	19	28	53	30	36	11	42	7	26	36	25
chromosome_1.12403081.12403498	43	70	35	85	58	51	18	55	10	33	42	38
chromosome_1.12405355.12405652	24	37	29	24	30	28	17	25	13	27	21	21
chromosome_1.12405976.12406958	69	137	161	190	172	138	58	81	11	142	119	117
chromosome_1.12407107.12408400	91	173	168	160	196	165	44	98	33	105	181	144
chromosome_1.12410177.12410870	48	95	97	154	157	92	48	94	27	83	83	99
chromosome_1.12411250.12412912	130	298	226	285	286	235	76	167	35	204	206	172
chromosome_1.12414255.12415778	156	391	232	430	413	333	141	254	67	270	309	257
chromosome_1.12415911.12416421	33	72	47	99	99	77	16	37	18	60	58	45
chromosome_1.12433049.12433902	73	94	81	129	110	99	85	108	16	120	97	67
chromosome_1.12457687.12457955	13	37	32	46	36	44	11	26	4	25	45	18
chromosome_1.12458079.12458459	34	55	47	95	69	60	26	38	16	42	57	52
chromosome_1.12461075.12461765	32	54	66	106	95	68	37	51	17	83	54	80
chromosome_1.12462017.12462695	48	79	73	128	80	89	48	65	23	97	89	57
chromosome_1.12467228.12467558	28	58	21	31	44	24	7	24	3	27	12	16
chromosome_1.12474458.12475271	70	108	120	189	85	95	24	84	16	78	75	57
chromosome_1.12488967.12489638	75	108	91	158	125	85	71	68	38	75	81	95
chromosome_1.12496092.12496289	12	18	14	57	22	22	11	26	4	28	39	10
chromosome_1.12500482.12501053	26	74	43	95	83	42	22	35	4	47	44	29
chromosome_1.12508873.12509285	24	65	67	96	49	47	23	46	5	43	47	57
chromosome_1.12514940.12515241	20	24	32	65	53	50	12	33	3	55	47	40
chromosome_1.12521990.12522231	19	19	26	29	31	33	10	19	7	29	29	37
chromosome_1.12540408.12540997	43	60	75	48	66	27	12	28	13	30	20	22
chromosome_1.12543131.12543586	26	89	53	182	104	74	10	62	18	61	74	40
chromosome_1.12543839.12544953	63	154	121	242	150	113	41	106	15	109	135	107
chromosome_1.12549437.12550037	32	54	50	84	64	47	26	39	7	82	46	55
chromosome_1.12551279.12551770	26	63	41	56	49	48	18	41	13	52	49	49
chromosome_1.12551949.12552323	22	54	57	42	49	27	10	24	8	52	38	21
chromosome_1.12560230.12560502	23	35	24	51	64	47	20	22	11	47	43	29
chromosome_1.12603536.12604684	97	200	195	207	191	174	36	147	21	124	84	107
chromosome_1.12615634.12616667	58	118	111	265	136	152	33	94	17	108	156	100
chromosome_1.12616780.12617701	59	161	99	168	168	123	36	118	31	126	119	127
chromosome_1.12622186.12622569	27	54	40	76	56	50	18	42	4	42	46	33
chromosome_1.12639124.12639730	32	86	63	111	79	88	35	61	10	59	84	55
chromosome_1.12647822.12648064	18	24	19	27	26	20	15	25	10	24	20	23
chromosome_1.12658769.12659749	79	131	84	168	123	102	42	65	21	108	81	56
chromosome_1.12663022.12663301	11	30	30	37	52	35	11	23	3	27	42	28
chromosome_1.12721091.12721697	34	72	69	91	69	58	36	37	15	67	44	43
chromosome_1.12723837.12724850	93	147	159	271	189	210	66	217	43	170	199	138
chromosome_1.12726512.12727087	60	90	56	157	91	88	40	76	14	74	96	73
chromosome_1.12739697.12740145	32	59	50	91	61	44	18	50	5	60	59	31
chromosome_1.12752585.12753093	28	105	52	116	123	85	22	77	10	69	85	71
chromosome_1.12753792.12754353	40	48	41	59	55	44	4	33	5	39	41	34
chromosome_1.12755668.12757627	115	283	285	479	350	285	84	240	41	297	295	232
chromosome_1.12786062.12786389	15	52	32	59	31	33	16	27	7	41	33	37
chromosome_1.12797445.12797716	13	26	26	24	22	19	17	24	7	41	13	20
chromosome_1.12838047.12838502	32	51	34	63	63	57	29	34	8	47	42	37
chromosome_1.12838690.12838934	14	32	20	52	38	34	18	21	5	30	43	20
chromosome_1.12848553.12848979	27	64	59	96	108	89	28	51	3	83	75	53
chromosome_1.12908000.12908386	14	31	40	37	30	15	7	40	18	40	30	25
chromosome_1.12924233.12924563	14	49	24	55	52	49	14	37	11	34	29	20
chromosome_1.12925681.12926273	33	63	85	76	94	64	17	54	9	59	64	54
chromosome_1.12926585.12927894	112	124	189	197	178	130	71	136	29	172	92	109
chromosome_1.12931567.12932611	58	99	109	137	126	103	43	80	37	119	98	89
chromosome_1.12933941.12934293	22	34	33	42	50	56	15	29	9	38	29	34
chromosome_1.12938600.12939033	27	43	38	63	52	38	20	26	7	44	49	43
chromosome_1.12944857.12945460	30	62	43	120	86	65	31	56	14	62	72	50
chromosome_1.12968302.12968551	24	28	25	82	49	64	13	19	24	45	46	26
chromosome_1.12981350.12981797	23	37	45	76	46	46	19	27	8	38	54	46
chromosome_1.12982451.12983707	95	142	149	215	169	167	62	114	39	203	155	124
chromosome_1.12990388.12990905	60	51	47	87	102	65	30	58	8	63	39	42
chromosome_1.12991026.12991814	89	140	82	225	166	151	41	171	39	156	143	109
chromosome_1.12992620.12993121	37	81	38	82	77	58	23	59	10	59	49	46
chromosome_1.13036426.13037155	26	99	64	85	82	58	24	43	24	69	81	53
chromosome_1.13104592.13105220	66	116	80	135	125	124	31	60	13	95	96	56
chromosome_1.13117353.13117656	11	55	34	64	42	30	15	48	10	43	42	44
chromosome_1.13121667.13121923	15	44	32	51	26	31	25	100	4	30	30	17
chromosome_1.13136212.13136635	20	49	59	38	65	34	14	42	10	34	23	36
chromosome_1.13138138.13138689	51	85	76	124	101	98	39	73	17	51	68	74
chromosome_1.13141894.13142207	20	30	21	37	43	39	6	24	7	24	26	30
chromosome_1.13146098.13146989	56	129	78	172	150	98	35	99	47	94	108	91
chromosome_1.13191730.13192511	39	79	74	116	88	82	25	37	18	92	90	56
chromosome_1.13204591.13205056	37	47	54	70	52	41	20	44	11	74	38	31
chromosome_1.13213185.13213685	25	49	61	79	68	45	23	47	10	40	64	52
chromosome_1.13214740.13215124	40	59	36	100	68	74	12	70	12	47	74	48
chromosome_1.13217860.13218679	58	117	113	157	163	131	56	99	15	110	111	80
chromosome_1.13230939.13231394	25	43	49	94	87	57	11	57	8	60	72	47
chromosome_1.13250372.13250819	27	48	20	60	66	42	23	49	16	69	40	35
chromosome_1.13303354.13303823	33	47	47	54	53	39	17	50	15	61	53	43
chromosome_1.13344974.13345387	45	74	40	131	80	81	45	66	9	64	86	74
chromosome_1.13348695.13349015	28	41	28	67	45	36	20	29	10	15	42	24
chromosome_1.13350016.13350486	29	60	40	73	68	66	12	48	14	32	45	27
chromosome_1.13384111.13384410	12	35	28	60	37	36	5	16	1	21	22	24
chromosome_1.13384769.13385069	21	30	38	56	45	37	9	37	3	25	33	13
chromosome_1.13388721.13388988	14	35	37	64	60	33	18	34	8	26	29	29
chromosome_1.13393712.13394231	36	59	61	69	42	52	21	45	8	49	46	53
chromosome_1.13399017.13399594	36	60	51	97	79	44	28	45	4	71	76	51
chromosome_1.13442478.13442963	17	77	19	127	50	73	42	57	13	69	100	81
chromosome_1.13460790.13461034	41	35	22	52	35	26	11	23	3	22	37	18
chromosome_1.13525602.13525829	10	34	17	45	26	27	4	24	3	19	18	12
chromosome_1.13685989.13687425	123	256	144	336	250	185	77	103	69	157	154	172
chromosome_1.13688737.13689289	33	100	77	129	115	73	34	67	13	55	70	60
chromosome_1.13691283.13691623	24	36	29	67	60	46	22	26	6	50	43	42
chromosome_1.13692577.13692972	22	30	47	62	42	38	19	25	5	40	31	37
chromosome_1.13698534.13699896	120	159	177	267	235	212	46	112	43	140	160	126
chromosome_1.13701385.13702012	43	67	49	88	76	72	8	35	14	41	58	26
chromosome_1.13702233.13703179	52	130	133	190	140	153	32	99	7	91	101	70
chromosome_1.13705142.13706572	98	226	204	273	295	218	81	117	24	189	125	135
chromosome_1.13740004.13740657	50	93	62	96	91	85	32	45	28	81	66	53
chromosome_1.13749784.13750056	22	45	29	53	50	26	34	27	1	39	37	15
chromosome_1.13757164.13757473	36	71	43	64	67	53	23	51	11	43	42	56
chromosome_1.13830111.13830463	13	54	42	47	55	23	14	20	16	31	41	36
chromosome_1.13848576.13848878	22	47	31	68	41	44	14	48	1	42	44	26
chromosome_1.13849418.13850529	81	210	114	314	225	194	80	151	50	175	191	173
chromosome_1.13859850.13860189	24	52	53	66	53	62	30	51	6	56	69	34
chromosome_1.13895807.13896093	14	41	20	77	44	33	5	17	5	49	30	21
chromosome_1.13904797.13904989	18	29	37	66	49	43	15	33	15	31	14	22
chromosome_1.13905619.13906109	19	61	51	64	74	54	12	33	10	52	61	22
chromosome_1.13906241.13906668	27	40	35	58	55	47	8	32	18	41	48	23
chromosome_1.13909543.13909860	29	41	25	62	21	56	30	36	2	44	43	43
chromosome_1.13910447.13911190	46	101	72	111	108	64	27	63	14	94	82	47
chromosome_1.13911308.13912507	71	244	136	183	166	131	50	86	46	130	89	107
chromosome_1.13950339.13951526	72	164	130	197	152	133	48	125	41	143	103	158
chromosome_1.13951725.13953030	71	160	118	173	126	138	59	69	22	151	97	108
chromosome_1.13962875.13963040	12	17	17	31	29	23	13	18	1	11	18	9
chromosome_1.13988083.13988933	47	127	98	159	141	119	34	56	30	132	109	89
chromosome_1.13996913.13997315	24	41	37	58	43	42	21	23	8	43	17	18
chromosome_1.14006917.14007482	22	61	41	60	33	34	9	24	26	56	43	59
chromosome_1.14007974.14008913	35	111	116	155	141	136	43	76	44	86	79	92
chromosome_1.14009048.14010622	124	288	166	364	267	207	72	180	35	235	193	186
chromosome_1.14013878.14014074	12	25	23	38	33	32	8	25	4	24	27	24
chromosome_1.14014203.14014565	12	44	49	49	59	46	8	21	2	28	41	19
chromosome_1.14034826.14036685	195	368	290	456	481	286	128	271	72	359	384	290
chromosome_1.14037551.14038244	50	102	75	120	86	74	32	82	20	76	68	99
chromosome_1.14039043.14039420	13	41	34	29	34	14	24	71	18	38	45	19
chromosome_1.14057756.14058370	36	78	68	136	112	85	33	32	12	81	85	59
chromosome_1.14066465.14066967	36	48	61	63	56	60	26	67	12	60	50	34
chromosome_1.14067101.14068479	115	165	225	217	226	170	84	81	45	155	120	165
chromosome_1.14088059.14088261	23	24	11	28	35	24	7	19	6	20	43	24
chromosome_1.14097295.14097701	20	45	41	74	73	67	31	44	10	56	59	48
chromosome_1.14133115.14133412	23	40	32	76	42	36	13	27	3	22	42	31
chromosome_1.14133581.14133782	13	19	17	47	27	22	10	25	12	29	22	15
chromosome_1.14135157.14135533	27	46	73	106	75	57	30	45	34	53	52	38
chromosome_1.14139425.14139921	24	58	24	63	65	43	17	19	7	35	35	38
chromosome_1.14185720.14185935	12	27	29	33	32	33	12	22	5	21	22	13
chromosome_1.14223521.14223798	13	39	23	57	41	27	10	29	9	32	23	16
chromosome_1.14232301.14232595	42	44	27	65	51	36	9	36	5	46	36	19
chromosome_1.14241474.14242311	105	166	152	254	212	176	66	129	67	142	182	100
chromosome_1.14243227.14244180	59	100	87	136	112	108	30	76	18	103	120	90
chromosome_1.14246057.14246881	74	105	120	235	150	158	60	90	23	125	141	111
chromosome_1.14248995.14249417	26	42	32	76	57	54	17	25	7	40	50	15
chromosome_1.14253766.14254181	35	44	46	60	72	49	19	35	12	46	47	18
chromosome_1.14254282.14254588	31	40	31	59	44	34	14	38	4	39	43	24
chromosome_1.14270041.14270485	44	70	53	89	73	48	13	38	5	48	61	48
chromosome_1.14270761.14271274	25	50	37	107	50	58	28	38	2	48	64	36
chromosome_1.14274682.14274953	25	22	33	45	34	37	16	40	6	21	29	22
chromosome_1.14275305.14276001	70	99	83	122	121	95	36	48	9	87	59	96
chromosome_1.14278447.14279014	34	44	63	98	71	68	20	60	7	98	49	48
chromosome_1.14304519.14305270	68	131	118	202	203	135	60	99	30	134	140	139
chromosome_1.14313580.14313975	11	25	14	38	58	30	25	42	3	39	46	37
chromosome_1.14341782.14342262	24	43	71	79	79	51	32	46	7	40	59	28
chromosome_1.14353169.14354044	89	179	154	176	175	151	66	200	45	129	111	141
chromosome_1.14356741.14357261	29	46	36	50	61	57	21	31	9	34	47	37
chromosome_1.14359746.14360382	16	44	52	106	72	64	27	52	10	76	68	58
chromosome_1.14366559.14366812	17	30	26	35	37	28	12	22	2	25	19	11
chromosome_1.14417151.14417371	10	28	35	26	47	28	11	23	5	31	30	13
chromosome_1.14429586.14430398	58	148	97	177	162	139	47	111	35	135	127	98
chromosome_1.14479439.14479753	16	54	41	65	60	59	13	25	17	25	44	50
chromosome_1.14482826.14483346	26	55	56	56	63	50	26	46	7	61	43	36
chromosome_1.14483531.14483798	30	41	27	77	39	17	12	26	16	37	20	25
chromosome_1.14483902.14484403	42	65	40	69	68	52	31	58	10	64	44	62
chromosome_1.14495664.14496398	49	107	75	192	125	121	50	120	22	108	92	70
chromosome_1.14503547.14504010	22	34	24	82	50	61	7	34	4	36	53	43
chromosome_1.14504851.14505099	18	26	16	43	31	25	8	22	7	31	18	20
chromosome_1.14537646.14537873	11	29	20	41	32	29	12	19	3	21	24	22
chromosome_1.14540311.14540584	20	29	28	56	53	48	9	26	10	26	28	37
chromosome_1.14546429.14546913	45	70	38	70	59	49	30	31	7	49	37	38
chromosome_1.14548043.14548924	56	89	87	176	174	143	35	119	25	137	99	72
chromosome_1.14556556.14556967	18	44	24	44	30	21	15	23	20	51	31	26
chromosome_1.14557157.14557603	26	61	46	91	87	69	15	56	8	64	49	36
chromosome_1.14558632.14559061	23	31	24	74	51	42	11	43	12	44	62	33
chromosome_1.14583987.14584498	27	63	58	65	56	60	12	36	7	49	42	33
chromosome_1.14668307.14668844	24	71	50	118	76	79	8	55	11	75	70	56
chromosome_1.14670129.14671314	57	192	131	228	214	135	44	115	18	172	140	107
chromosome_1.14681892.14682994	77	161	114	206	139	124	46	83	13	142	81	90
chromosome_1.14690439.14691483	85	167	168	384	256	200	55	136	31	177	224	167
chromosome_1.14716871.14717369	33	65	80	113	90	50	18	70	15	64	81	56
chromosome_1.14796457.14796756	21	48	37	89	66	73	17	42	14	38	64	31
chromosome_1.14808345.14808679	25	31	36	77	60	68	19	44	1	52	33	19
chromosome_1.14819794.14820541	41	85	81	149	101	79	26	75	16	90	59	59
chromosome_1.14825120.14826242	61	130	106	255	160	148	32	106	41	105	125	116
chromosome_1.14832875.14833313	31	61	58	92	64	64	25	44	12	53	46	26
chromosome_1.14845679.14846076	27	50	48	70	54	55	34	34	9	31	44	36
chromosome_1.14846341.14851167	509	1123	938	1649	1354	1122	368	1002	191	1012	1071	910
chromosome_1.14889743.14890122	17	37	23	58	23	46	5	26	10	37	43	38
chromosome_1.14939591.14940259	7	96	73	103	64	45	29	41	12	65	53	46
chromosome_1.14940435.14940911	28	50	30	65	42	28	17	8	16	44	34	37
chromosome_1.14949439.14949937	18	52	29	43	47	21	31	22	26	67	24	55
chromosome_1.14960358.14960692	23	40	35	67	58	36	36	20	10	45	38	44
chromosome_1.15054386.15054927	31	67	78	108	88	69	25	45	22	54	84	51
chromosome_1.15061214.15062082	44	153	66	109	106	74	52	52	27	100	72	51
chromosome_1.15066603.15066842	5	29	29	34	39	40	10	24	2	22	18	23
chromosome_1.15071740.15072201	21	48	35	39	44	32	23	31	7	36	42	49
chromosome_1.15129367.15129692	34	47	49	114	65	61	11	58	8	33	80	28
chromosome_1.15133985.15134263	20	27	23	64	42	32	15	18	1	32	44	21
chromosome_1.15135368.15135909	31	82	58	113	96	82	22	62	7	45	63	55
chromosome_1.15148666.15149086	30	42	70	115	78	86	24	55	10	41	68	43
chromosome_1.15173482.15173696	6	20	16	36	28	34	10	16	6	23	28	22
chromosome_1.15175357.15175885	61	90	98	143	92	111	29	90	20	66	95	79
chromosome_1.15176034.15176378	15	54	44	49	58	32	10	30	7	33	33	35
chromosome_1.15176544.15176860	9	42	36	55	38	46	13	44	15	36	56	34
chromosome_1.15178765.15179089	33	28	24	71	42	30	21	28	2	32	53	33
chromosome_1.15181424.15181821	25	41	47	74	66	54	28	40	7	36	54	37
chromosome_1.15245633.15246504	66	123	83	143	129	86	44	73	17	99	92	92
chromosome_1.15262674.15263270	36	80	81	102	90	60	48	54	17	77	53	39
chromosome_1.15263936.15265642	138	255	219	410	312	287	90	230	48	276	283	246
chromosome_1.15266381.15266722	29	46	73	97	76	73	15	39	16	54	49	41
chromosome_1.15269187.15270057	92	109	121	142	104	95	43	77	24	90	65	60
chromosome_1.15272409.15272767	31	42	18	47	48	33	14	26	8	28	25	18
chromosome_1.15289928.15290228	20	36	29	43	48	42	7	19	5	42	40	22
chromosome_1.15384958.15385336	26	54	34	90	44	43	16	35	6	63	44	29
chromosome_1.15388282.15388461	1	15	29	33	22	17	7	16	9	32	36	17
chromosome_1.15407998.15408664	29	69	60	137	90	74	31	50	20	94	83	72
chromosome_1.15409857.15410443	17	53	61	84	64	36	28	31	28	71	43	45
chromosome_1.15442664.15442999	19	47	30	93	88	54	12	53	17	47	60	41
chromosome_1.15456681.15456934	11	34	27	45	49	17	9	11	7	45	33	12
chromosome_1.15501489.15501670	14	13	18	31	28	17	12	16	11	13	22	14
chromosome_1.15505214.15506211	55	74	86	212	134	105	44	76	13	134	126	112
chromosome_1.15508388.15508661	21	28	24	47	25	23	9	20	6	17	34	7
chromosome_1.15511764.15512073	26	54	41	66	81	47	16	37	5	42	70	28
chromosome_1.15512613.15513276	52	68	75	142	120	88	58	80	19	109	105	68
chromosome_1.15523629.15523956	13	28	26	47	42	30	19	28	8	43	34	20
chromosome_1.15533926.15534188	8	20	33	41	23	26	19	19	7	28	25	22
chromosome_1.15675482.15675687	13	8	17	18	23	29	12	18	8	13	29	13
chromosome_1.15711922.15713293	92	266	199	207	248	130	68	103	31	153	92	102
chromosome_1.15713471.15714685	80	182	202	169	149	116	66	77	27	100	116	123
chromosome_1.15725695.15726525	62	108	97	201	164	106	39	83	22	116	113	109
chromosome_1.15731031.15731527	22	60	42	85	50	53	29	40	3	44	52	41
chromosome_1.15742345.15742785	36	62	49	76	46	43	20	52	7	49	60	37
chromosome_1.15755845.15756206	48	44	65	96	66	67	19	53	3	55	57	49
chromosome_1.15756688.15757271	92	118	84	152	144	98	31	76	31	75	66	68
chromosome_1.15758948.15759588	45	66	63	95	77	81	25	44	18	74	63	48
chromosome_1.15777574.15778174	54	75	53	94	65	64	27	48	32	99	65	54
chromosome_1.15806322.15806601	20	35	20	62	48	36	23	25	6	22	31	24
chromosome_1.16204870.16205581	39	47	37	120	87	59	25	87	11	88	138	69
chromosome_1.16210399.16210970	33	36	28	102	77	50	28	59	17	74	83	78
chromosome_1.16255199.16255849	22	50	52	99	42	52	28	66	14	66	112	69
chromosome_1.16262506.16262800	18	30	25	26	24	22	14	20	6	30	21	22
chromosome_1.16278103.16278658	27	61	39	66	94	58	34	38	14	91	100	42
chromosome_1.16302940.16303201	42	24	36	65	39	42	9	18	3	14	29	15
chromosome_1.16305148.16305520	30	35	40	81	62	55	16	32	7	44	32	39
chromosome_1.16321205.16321884	25	54	66	91	87	74	24	52	1	76	69	56
chromosome_1.16356670.16356881	16	35	39	28	37	22	21	12	10	21	23	14
chromosome_1.16386298.16386783	26	81	71	128	92	86	25	84	21	40	71	63
chromosome_1.16389933.16390158	12	23	15	52	26	36	3	36	14	20	22	12
chromosome_1.16440396.16440622	23	30	37	48	20	34	15	17	3	17	27	29
chromosome_1.16441073.16441280	15	20	25	51	13	41	10	20	4	18	34	35
chromosome_1.16449005.16449268	15	23	29	63	48	51	10	33	3	41	38	25
chromosome_1.16449402.16449573	6	17	19	38	26	23	12	29	2	25	25	20
chromosome_1.16506803.16507146	18	51	38	59	37	40	13	28	12	33	28	30
chromosome_1.16540940.16541278	37	57	60	99	86	57	12	30	10	40	66	52
chromosome_1.16545539.16546109	38	64	65	146	117	64	16	56	17	45	55	52
chromosome_1.16552818.16553110	20	43	23	56	26	43	9	22	1	24	37	14
chromosome_1.16668778.16669279	35	57	38	125	119	69	13	57	9	54	64	30
chromosome_1.16703166.16703552	12	31	20	111	75	73	28	32	11	38	78	38
chromosome_1.16704282.16704525	21	39	23	42	25	28	3	22	7	31	53	13
chromosome_1.16704725.16705291	27	55	26	45	61	44	29	25	21	53	46	40
chromosome_1.16705425.16705573	8	23	15	26	25	23	7	11	12	13	17	13
chromosome_1.16712491.16712985	21	69	44	79	66	54	16	38	3	45	50	37
chromosome_1.16714134.16715111	104	205	161	272	253	163	76	131	32	160	156	121
chromosome_1.16720345.16720952	21	59	39	65	44	62	23	57	25	73	31	64
chromosome_1.16721187.16721439	8	25	22	51	27	34	18	24	5	32	31	24
chromosome_1.16814885.16815135	6	32	21	37	34	21	7	13	8	35	24	22
chromosome_1.16836511.16836885	15	33	33	46	30	26	20	22	10	48	30	25
chromosome_1.16842005.16842673	43	89	76	121	103	76	25	86	24	75	82	58
chromosome_1.16845435.16846016	48	98	91	131	104	77	43	57	15	82	81	71
chromosome_1.16846866.16847813	71	149	150	253	184	177	52	120	22	101	138	114
chromosome_1.16902977.16903455	17	48	47	74	35	42	17	29	16	41	37	45
chromosome_1.16907123.16907402	11	27	28	56	46	42	17	11	2	23	26	33
chromosome_1.16984323.16984954	35	53	65	82	69	44	33	59	11	56	36	40
chromosome_1.16988319.16988710	13	30	23	97	55	47	12	24	9	31	62	39
chromosome_1.16989837.16990363	14	34	44	65	70	43	24	35	16	45	50	34
chromosome_1.16990528.16990778	21	29	19	38	33	35	12	19	4	15	46	21
chromosome_1.17016533.17017189	102	125	118	223	142	128	62	124	18	126	107	87
chromosome_1.17027520.17028336	36	100	96	124	112	79	29	52	12	95	76	74
chromosome_1.17030416.17031884	124	233	268	343	281	204	61	174	34	217	227	195
chromosome_1.17032080.17032708	28	41	59	49	55	56	14	36	9	38	76	64
chromosome_1.17034335.17036111	138	251	278	325	351	251	66	236	61	187	267	187
chromosome_1.17038630.17039781	89	195	177	286	272	187	70	159	25	181	196	195
chromosome_1.17041214.17041658	22	50	40	70	57	45	13	53	8	47	47	40
chromosome_1.17043350.17043975	57	94	101	187	125	117	21	91	17	73	100	63
chromosome_1.17045288.17045813	32	60	64	71	73	40	18	35	8	57	46	43
chromosome_1.17048333.17049722	60	153	166	154	206	125	40	94	42	114	108	89
chromosome_1.17067319.17068066	40	103	92	190	154	129	59	112	17	92	95	90
chromosome_1.17070509.17072007	112	166	236	312	225	246	89	145	61	178	221	144
chromosome_1.17108085.17108906	52	99	71	141	117	109	41	83	24	76	91	72
chromosome_1.17109217.17109599	31	47	53	90	65	38	3	36	10	31	56	34
chromosome_1.17112077.17112910	22	92	57	112	93	78	33	62	18	82	55	70
chromosome_1.17114590.17115444	58	106	103	107	136	97	72	131	24	130	103	65
chromosome_1.17116512.17117062	23	54	71	51	57	73	22	50	11	47	30	29
chromosome_1.17121662.17121864	10	16	23	42	16	32	17	22	2	20	39	19
chromosome_1.17132884.17133453	50	84	69	116	141	125	16	93	10	91	69	73
chromosome_1.17136715.17138101	71	154	166	135	111	81	87	152	23	140	83	90
chromosome_1.17140901.17142333	143	231	338	332	258	245	74	215	56	225	163	229
chromosome_1.17143891.17146240	283	558	600	806	715	440	202	398	85	435	389	458
chromosome_1.17146925.17147322	34	58	76	96	75	80	35	39	8	42	54	60
chromosome_1.17148360.17152191	222	492	501	683	538	514	175	380	92	465	481	398
chromosome_1.17155900.17156811	59	139	117	163	135	111	57	85	31	94	90	95
chromosome_1.17183460.17184874	167	196	246	403	268	253	87	207	37	157	225	196
chromosome_1.17190635.17191161	33	98	64	98	105	76	20	60	13	53	48	53
chromosome_1.17191295.17191751	22	38	47	91	52	48	12	35	8	61	60	35
chromosome_1.17198251.17198899	26	84	58	86	79	62	22	34	10	52	47	68
chromosome_1.17275611.17276548	72	166	151	158	126	121	67	84	32	106	113	92
chromosome_1.17301147.17301405	17	26	35	41	25	29	3	15	6	22	15	14
chromosome_1.17324164.17324455	21	41	38	21	21	24	6	22	1	26	10	19
chromosome_1.17332745.17334286	105	192	192	494	307	303	96	209	47	202	279	215
chromosome_1.17340319.17341220	45	100	116	206	155	128	35	62	23	102	79	96
chromosome_1.17344426.17344708	12	21	25	59	31	40	17	23	4	31	34	23
chromosome_1.17350960.17351606	38	93	93	113	112	79	32	46	15	65	54	56
chromosome_1.17351929.17352984	70	177	150	151	173	129	38	77	21	120	64	113
chromosome_1.17365448.17366421	74	148	140	195	134	107	56	112	19	126	99	118
chromosome_1.17367623.17368869	60	149	132	186	143	127	54	76	37	100	114	93
chromosome_1.17374260.17375487	100	173	222	308	171	160	57	141	19	149	167	140
chromosome_1.17375553.17377727	161	302	255	294	263	260	112	291	34	174	187	155
chromosome_1.17379563.17381223	158	299	261	418	387	322	77	253	67	258	194	221
chromosome_1.17384220.17384701	63	56	67	143	88	89	42	90	5	68	77	52
chromosome_1.17385773.17386006	14	29	32	39	31	28	6	33	1	28	29	15
chromosome_1.17395828.17396177	7	44	33	43	51	32	7	22	19	37	30	38
chromosome_1.17396595.17397521	56	150	152	125	199	153	46	77	31	119	114	96
chromosome_1.17397660.17399747	214	499	391	777	618	510	156	359	70	433	509	362
chromosome_1.17399994.17400565	49	66	56	101	78	63	22	63	20	57	85	53
chromosome_1.17403034.17403605	67	61	104	141	84	100	39	90	22	76	95	73
chromosome_1.17405953.17406486	26	60	54	77	61	34	31	35	11	44	43	31
chromosome_1.17409506.17409853	40	37	28	57	58	18	34	38	22	29	36	34
chromosome_1.17467605.17467960	30	50	41	67	61	57	17	45	8	33	56	28
chromosome_1.17477825.17478179	22	31	35	63	34	39	7	25	4	26	33	24
chromosome_1.17486642.17487350	61	99	102	129	134	90	36	70	19	79	85	87
chromosome_1.17488276.17489621	133	186	235	297	221	213	67	152	25	194	195	168
chromosome_1.17490508.17492160	176	369	258	379	365	307	115	230	57	238	265	289
chromosome_1.17492566.17495149	152	336	361	339	324	314	87	225	81	276	311	255
chromosome_1.17512117.17512469	21	45	21	82	49	47	28	87	4	53	55	36
chromosome_1.17514121.17514325	15	18	17	28	30	34	8	14	3	30	21	25
chromosome_1.17517699.17518355	62	124	130	293	175	178	45	98	32	113	162	88
chromosome_1.17538340.17538657	21	45	34	67	42	34	1	20	4	37	38	31
chromosome_1.17593968.17594272	17	37	25	43	31	28	8	27	6	33	31	30
chromosome_1.17610054.17610574	37	52	82	98	74	52	11	34	7	51	65	33
chromosome_1.17614585.17615521	54	140	124	153	147	117	43	95	25	112	115	128
chromosome_1.17619000.17619478	34	52	42	100	52	42	24	31	16	46	48	31
chromosome_1.17629116.17629499	4	20	25	70	47	30	20	30	8	15	53	37
chromosome_1.17630655.17633589	191	432	332	692	496	481	128	420	73	376	395	337
chromosome_1.17646297.17647064	46	78	74	121	68	85	52	63	9	73	90	71
chromosome_1.17652621.17655257	250	435	406	678	551	446	134	315	92	368	458	373
chromosome_1.17655366.17656295	64	129	136	215	175	114	66	115	20	135	110	108
chromosome_1.17663195.17664190	56	153	116	255	147	169	59	90	19	112	158	121
chromosome_1.17668626.17669277	57	137	102	162	142	122	34	112	24	79	141	96
chromosome_1.17675471.17676442	71	170	113	210	165	140	47	111	22	155	123	137
chromosome_1.17697508.17698502	73	117	146	161	154	157	32	124	27	107	138	86
chromosome_1.17699608.17700461	61	128	170	198	185	144	31	117	40	94	116	122
chromosome_1.17702471.17703179	50	104	117	188	158	132	33	77	23	102	112	99
chromosome_1.17703507.17704517	76	163	187	250	182	189	69	114	29	157	158	180
chromosome_1.17713188.17713822	35	73	61	110	88	54	33	117	9	62	78	37
chromosome_1.17716263.17716746	31	73	61	82	85	68	39	48	14	71	87	53
chromosome_1.17761639.17762226	49	140	102	167	97	100	37	88	17	65	95	73
chromosome_1.17763073.17764368	84	234	250	388	355	308	85	218	32	224	258	202
chromosome_1.17764688.17765011	12	41	27	48	37	36	5	19	2	21	33	25
chromosome_1.17765162.17765448	17	31	42	40	31	36	9	32	7	30	30	24
chromosome_1.17768286.17769297	79	125	115	193	139	131	44	75	16	110	95	102
chromosome_1.17779740.17780106	28	59	57	109	65	42	13	51	11	47	61	36
chromosome_1.17791901.17792409	61	82	70	134	109	91	33	56	18	73	64	63
chromosome_1.17797450.17798043	36	62	84	65	81	82	10	28	8	30	30	50
chromosome_1.17838462.17838839	34	44	22	78	43	35	13	41	6	22	33	17
chromosome_1.17839417.17839695	18	43	21	51	66	60	11	26	8	31	40	36
chromosome_1.17842523.17843628	63	142	124	259	167	114	48	115	26	136	145	92
chromosome_1.17848230.17849265	58	122	94	202	176	132	36	112	16	113	119	106
chromosome_1.17853925.17855199	85	171	168	319	291	188	87	161	46	182	182	129
chromosome_1.17865881.17866465	32	77	45	93	91	32	32	54	7	69	67	57
chromosome_1.17891523.17891878	17	50	38	43	53	57	14	52	3	48	41	35
chromosome_1.17923435.17923690	16	20	27	31	35	35	9	23	3	15	26	14
chromosome_1.17925495.17926118	22	84	109	137	101	84	37	64	6	71	74	60
chromosome_1.17926495.17926905	25	57	40	47	66	34	6	23	10	38	25	35
chromosome_1.17934126.17934748	38	99	46	174	107	125	38	43	8	111	69	83
chromosome_1.17968527.17968826	8	34	17	70	29	22	16	15	8	36	37	31
chromosome_1.17974707.17975426	48	126	81	108	113	74	49	96	15	100	79	103
chromosome_1.17980091.17980660	39	108	77	91	97	81	32	49	27	68	59	83
chromosome_1.17983687.17984148	24	52	63	70	47	42	13	46	10	41	38	24
chromosome_1.17985162.17985507	26	42	39	55	31	18	17	18	7	36	16	23
chromosome_1.17988982.17990487	141	267	235	305	323	194	126	190	31	187	181	185
chromosome_1.18000824.18001186	17	41	44	58	39	27	28	45	7	39	47	43
chromosome_1.18001641.18001818	17	15	21	34	14	18	9	25	2	18	25	5
chromosome_1.18055650.18055892	18	29	18	53	28	16	9	23	1	18	21	22
chromosome_1.18070042.18070288	15	31	21	43	34	40	10	13	5	21	42	24
chromosome_1.18082555.18082787	15	38	29	44	49	28	19	22	9	25	32	16
chromosome_1.18094997.18095328	27	36	40	52	57	26	15	31	14	35	30	33
chromosome_1.18096519.18097129	32	75	70	109	76	64	30	57	15	86	71	54
chromosome_1.18097265.18097667	25	42	37	43	55	47	16	51	15	35	47	36
chromosome_1.18097771.18098597	65	129	109	145	140	100	40	83	19	105	135	78
chromosome_1.18105017.18105547	25	50	50	88	64	64	24	44	16	42	38	48
chromosome_1.18107739.18108212	26	70	39	72	41	46	16	26	3	58	26	31
chromosome_1.18138432.18138949	29	37	44	80	67	46	21	36	8	49	52	28
chromosome_1.18141666.18142246	42	78	91	104	96	99	20	94	17	71	82	70
chromosome_1.18144252.18144637	32	42	52	41	39	41	14	12	6	27	38	35
chromosome_1.18145047.18145583	62	100	103	119	115	90	72	101	27	81	63	73
chromosome_1.18155202.18155638	31	39	49	87	60	70	20	42	16	27	40	37
chromosome_1.18158167.18159191	74	105	84	135	111	83	47	72	20	84	123	96
chromosome_1.18160000.18160183	6	26	17	31	14	25	10	12	5	28	25	37
chromosome_1.18161112.18162046	101	189	124	217	166	103	80	71	31	151	104	104
chromosome_1.18170473.18170920	17	67	50	80	37	31	22	43	9	48	67	29
chromosome_1.18171279.18171585	8	35	32	66	35	27	16	25	5	40	39	26
chromosome_1.18204987.18205196	21	15	13	37	23	24	4	23	3	20	20	15
chromosome_1.18217023.18217251	10	34	27	43	36	23	5	25	6	18	17	23
chromosome_1.18233205.18233469	13	30	17	37	36	21	16	24	9	29	22	16
chromosome_1.18233630.18234384	52	140	95	154	210	110	45	117	28	121	101	102
chromosome_1.18235264.18235833	23	42	29	109	38	68	19	15	21	71	46	60
chromosome_1.18247063.18247733	43	119	88	204	164	103	49	104	18	134	137	98
chromosome_1.18250641.18251837	71	184	141	222	194	163	69	135	21	204	145	122
chromosome_1.18333517.18334061	48	101	78	99	106	91	12	70	12	69	44	55
chromosome_1.18336662.18336863	19	22	23	41	26	15	6	19	2	23	30	12
chromosome_1.18340229.18340702	27	44	43	63	65	64	14	61	5	42	63	32
chromosome_1.18347038.18347403	35	53	48	69	58	51	7	21	12	38	59	45
chromosome_1.18351887.18352305	29	48	52	86	66	52	13	43	7	36	50	37
chromosome_1.18354951.18356505	100	182	161	321	278	254	71	194	22	165	190	206
chromosome_1.18358582.18359058	35	40	35	100	48	61	21	44	8	40	52	50
chromosome_1.18360860.18361221	30	61	65	103	68	41	27	45	10	43	50	40
chromosome_1.18362476.18362798	19	21	44	38	39	23	8	22	15	31	51	41
chromosome_1.18371909.18372265	18	45	25	56	46	33	23	41	6	23	28	44
chromosome_1.18372601.18373373	23	73	51	130	83	89	33	60	11	97	121	72
chromosome_1.18379546.18379853	28	44	36	52	47	32	19	31	10	27	38	29
chromosome_1.18383848.18386145	144	290	360	425	349	250	90	302	55	253	261	250
chromosome_1.18386880.18387632	42	49	89	89	94	54	19	73	4	57	39	66
chromosome_1.18406123.18406381	13	39	34	65	36	44	7	26	6	26	50	14
chromosome_1.18407794.18408658	82	154	148	232	176	156	58	124	21	112	128	141
chromosome_1.18409481.18410838	87	121	153	228	193	185	32	139	30	129	161	146
chromosome_1.18412090.18412759	36	71	64	76	76	52	23	41	24	36	39	46
chromosome_1.18413258.18414216	83	144	222	217	207	163	51	126	31	122	118	112
chromosome_1.18416761.18417615	100	188	148	271	198	159	79	171	52	149	106	132
chromosome_1.18422301.18423092	53	136	102	153	107	114	40	103	9	86	88	82
chromosome_1.18424228.18424759	22	28	29	67	42	28	33	38	10	40	51	57
chromosome_1.18425763.18425990	11	21	24	46	29	37	5	21	10	12	26	17
chromosome_1.18434017.18434578	59	53	81	107	109	85	34	65	13	66	88	70
chromosome_1.18453287.18453882	45	99	75	103	73	88	47	43	11	92	88	66
chromosome_1.18459563.18460126	26	61	41	105	55	47	13	34	2	65	53	38
chromosome_1.18475626.18475981	24	39	36	72	59	54	8	37	7	32	35	33
chromosome_1.18476555.18476945	24	60	39	104	75	67	26	50	11	64	60	56
chromosome_1.18477162.18477521	27	40	28	56	37	38	13	32	10	23	31	23
chromosome_1.18480244.18480773	34	78	23	60	59	43	34	21	15	58	45	34
chromosome_1.18506800.18507232	34	38	34	81	61	63	17	54	10	45	35	27
chromosome_1.18517635.18517921	38	37	14	45	32	27	6	9	8	11	11	10
chromosome_1.18538493.18539399	134	163	116	262	190	157	51	140	34	129	130	138
chromosome_1.18560913.18561197	11	26	24	50	25	27	15	26	4	36	22	28
chromosome_1.18564119.18565299	114	226	220	349	302	178	91	183	89	224	232	139
chromosome_1.18606337.18606978	42	52	48	76	68	59	17	27	16	45	57	44
chromosome_1.18607508.18608245	80	143	121	303	239	180	65	193	28	133	185	108
chromosome_1.18640136.18640440	12	20	36	72	61	35	11	41	10	35	33	31
chromosome_1.18647987.18648641	41	78	63	92	73	70	17	53	12	57	48	47
chromosome_1.18648836.18649402	42	68	97	180	141	95	33	84	20	108	115	66
chromosome_1.18652531.18654634	155	261	297	407	390	286	108	250	92	217	248	253
chromosome_1.18657334.18658009	50	99	102	140	159	116	32	78	32	87	89	87
chromosome_1.18658470.18658912	25	69	71	74	68	46	10	55	17	49	55	38
chromosome_1.18660389.18661650	149	249	224	407	361	233	72	188	47	193	272	237
chromosome_1.18661980.18662666	38	85	117	153	116	83	39	93	14	92	109	70
chromosome_1.18663223.18663644	22	34	38	64	49	32	10	30	8	32	34	34
chromosome_1.18664322.18664826	49	55	31	67	56	42	17	31	9	45	40	24
chromosome_1.18667872.18668233	31	50	41	75	71	37	11	26	7	44	45	51
chromosome_1.18677796.18678101	28	41	26	27	32	36	6	14	6	21	20	21
chromosome_1.18746322.18746691	24	35	53	44	58	42	13	36	6	47	36	32
chromosome_1.18746896.18747210	21	41	27	67	61	50	14	33	6	42	46	24
chromosome_1.18749914.18750365	28	59	44	62	47	58	9	35	13	38	38	33
chromosome_1.18752301.18753177	43	81	107	158	103	82	32	85	16	95	83	59
chromosome_1.18755654.18756217	38	80	58	113	64	67	26	48	7	45	71	47
chromosome_1.18771156.18771531	37	49	50	71	87	59	34	56	18	37	54	53
chromosome_1.18781830.18781978	31	15	47	26	14	27	37	59	3	38	22	15
chromosome_1.18784351.18784783	20	50	40	71	39	46	18	28	9	66	39	47
chromosome_1.18785616.18786165	56	96	73	186	130	114	44	60	17	86	101	69
chromosome_1.18788719.18789538	45	56	38	108	99	85	34	65	21	121	68	68
chromosome_1.18797657.18798090	29	48	56	93	64	69	18	51	3	54	49	48
chromosome_1.18809601.18809962	23	64	55	93	85	39	26	46	7	41	80	34
chromosome_1.18817818.18818055	19	25	38	46	32	26	8	32	9	25	32	16
chromosome_1.18825683.18825921	21	29	16	30	27	24	10	35	2	20	24	18
chromosome_1.18829826.18830478	43	76	98	117	96	65	15	68	14	80	72	59
chromosome_1.18843926.18844448	36	49	71	114	95	49	53	85	13	49	71	45
chromosome_1.18844744.18845634	47	124	102	200	132	164	44	76	18	114	128	79
chromosome_1.18936354.18936758	32	73	62	82	44	38	16	60	12	59	57	49
chromosome_1.18969873.18970133	12	19	14	31	23	26	12	18	8	26	14	28
chromosome_1.18972241.18972805	35	76	66	138	73	76	34	45	20	84	92	51
chromosome_1.18973236.18973750	37	65	75	133	84	97	27	60	15	36	81	57
chromosome_1.18973890.18974659	56	104	122	182	119	124	56	79	29	65	98	60
chromosome_1.18999533.19001049	85	241	210	315	275	242	56	184	25	197	225	179
chromosome_1.19001440.19002556	84	117	136	212	132	147	28	112	15	114	111	96
chromosome_1.19005330.19007475	133	284	295	356	311	204	84	174	38	231	219	243
chromosome_1.19008627.19009598	62	169	142	138	162	103	66	84	38	103	116	97
chromosome_1.19010647.19012634	146	285	255	325	284	177	98	213	42	280	163	235
chromosome_1.19012721.19013641	37	108	106	104	111	58	28	71	27	86	59	84
chromosome_1.19013808.19015438	83	244	232	351	222	171	96	144	42	243	167	130
chromosome_1.19018885.19019636	53	62	89	136	100	68	32	53	14	58	55	51
chromosome_1.19021219.19022184	117	170	180	236	197	170	45	146	29	129	167	128
chromosome_1.19035167.19036059	73	158	169	193	154	144	85	177	53	188	117	111
chromosome_1.19045355.19045762	14	63	50	52	46	41	13	24	9	29	35	30
chromosome_1.19049643.19050104	31	57	48	98	104	42	17	44	7	48	70	55
chromosome_1.19053085.19053610	60	100	77	128	76	88	25	47	14	61	62	73
chromosome_1.19062742.19063645	88	139	100	129	144	117	31	82	29	96	96	70
chromosome_1.19132011.19132358	22	29	10	69	21	28	12	32	12	37	26	25
chromosome_1.19170963.19171251	13	29	26	86	37	40	21	30	7	50	47	30
chromosome_1.19188014.19188777	43	70	94	128	90	66	25	56	11	60	78	76
chromosome_1.19189437.19191396	186	290	324	463	445	343	102	271	40	277	221	214
chromosome_1.19199890.19200122	15	31	20	41	37	23	17	33	11	28	9	27
chromosome_1.19259327.19259712	29	69	72	121	80	78	27	37	3	59	89	24
chromosome_1.19284229.19284674	24	47	18	45	55	26	17	30	12	33	38	43
chromosome_1.19497979.19498524	44	71	85	98	71	72	25	78	17	59	63	71
chromosome_1.19499053.19500143	80	162	173	368	271	197	100	166	29	190	209	209
chromosome_1.19506276.19507620	107	285	195	354	325	222	94	196	64	270	228	173
chromosome_1.19508169.19508495	12	29	10	28	32	31	17	12	16	38	25	17
chromosome_1.19561933.19562636	33	68	61	79	70	62	14	50	14	57	77	59
chromosome_1.19571375.19571591	8	24	26	57	33	25	6	21	5	17	23	23
chromosome_1.19584394.19584745	17	35	36	68	55	43	22	31	0	32	49	19
chromosome_1.19592175.19592811	34	51	55	107	74	55	24	49	21	38	61	52
chromosome_1.19610063.19610521	40	33	64	57	56	51	53	67	16	48	33	41
chromosome_1.19624820.19625450	43	73	106	80	92	56	40	69	13	50	46	38
chromosome_1.19630687.19631368	29	70	72	98	92	64	32	41	16	65	63	47
chromosome_1.19632898.19634232	95	214	215	299	285	236	63	201	28	177	194	180
chromosome_1.19634367.19634640	13	19	39	42	48	27	4	24	4	14	26	19
chromosome_1.19634919.19635767	42	133	104	118	143	118	31	89	22	89	81	58
chromosome_1.19700216.19700465	9	34	22	28	16	19	16	40	31	19	6	10
chromosome_1.19702101.19702780	36	86	84	150	102	86	35	78	18	69	93	69
chromosome_1.19705970.19706240	7	26	22	43	36	25	14	22	10	26	24	28
chromosome_1.19733664.19734099	50	94	77	129	98	102	19	57	10	65	96	71
chromosome_1.19734195.19734427	15	21	28	64	39	43	17	32	4	24	35	22
chromosome_1.19757955.19758242	16	30	36	58	43	34	2	24	6	42	38	18
chromosome_1.19850809.19851117	20	32	19	46	42	25	6	23	6	21	21	33
chromosome_1.19855817.19856086	21	31	43	70	38	40	8	23	8	30	43	42
chromosome_1.19857888.19858200	26	34	23	52	41	47	9	17	3	25	44	42
chromosome_1.19944032.19944594	48	60	53	118	87	76	37	57	13	79	79	56
chromosome_1.19950943.19951149	10	27	16	40	23	22	10	20	4	41	33	16
chromosome_1.19956287.19956657	13	37	34	52	50	32	22	27	5	43	41	42
chromosome_1.19956838.19957127	12	27	37	42	41	27	14	17	7	21	24	16
chromosome_1.19957923.19958643	37	120	45	136	107	94	28	50	15	94	87	75
chromosome_1.19958771.19959339	50	116	102	124	107	76	27	78	16	80	92	48
chromosome_1.19961140.19961773	74	105	83	176	84	95	29	73	14	96	68	77
chromosome_1.19965198.19965644	26	59	55	71	61	46	12	34	10	34	39	41
chromosome_1.19975014.19975581	17	58	26	51	27	47	20	39	12	66	47	41
chromosome_1.19996992.19997467	42	73	73	98	75	79	24	49	3	70	81	52
chromosome_1.20003726.20004121	21	59	33	94	64	77	15	30	9	45	55	30
chromosome_1.20007025.20007422	19	65	44	56	50	44	29	27	1	51	48	38
chromosome_1.20012431.20012735	22	33	38	59	40	30	21	40	5	37	40	47
chromosome_1.20012893.20013795	42	93	90	106	94	96	24	55	13	73	83	72
chromosome_1.20018485.20019771	178	344	382	575	556	402	145	363	55	320	461	313
chromosome_1.20022145.20022635	58	88	118	185	142	142	41	96	13	106	103	83
chromosome_1.20039598.20040881	108	227	190	287	220	228	71	132	36	164	162	166
chromosome_1.20041640.20043311	141	321	290	432	426	278	105	193	51	251	237	221
chromosome_1.20043692.20044025	16	34	41	50	42	32	19	29	4	29	41	38
chromosome_1.20051501.20051822	11	31	37	53	48	30	4	13	7	22	34	7
chromosome_1.20054163.20054739	27	42	64	82	58	44	25	32	8	47	60	47
chromosome_1.20078258.20078984	31	99	91	107	73	60	38	47	12	58	70	65
chromosome_1.20082429.20083716	143	195	184	339	230	238	102	175	29	226	324	165
chromosome_1.20084098.20084454	22	37	41	53	39	39	21	41	9	45	32	26
chromosome_1.20114862.20115279	32	59	47	110	47	52	16	47	12	39	47	47
chromosome_1.20124248.20124656	28	42	55	82	57	48	20	54	8	47	51	40
chromosome_1.20126173.20127109	71	130	170	268	138	158	54	96	21	136	151	92
chromosome_1.20127219.20127516	24	48	63	52	42	40	49	81	12	46	52	36
chromosome_1.20131639.20132358	55	81	92	199	132	92	28	64	16	93	111	64
chromosome_1.20136241.20136985	37	80	90	134	107	129	35	71	20	71	85	71
chromosome_1.20140356.20141058	60	114	117	171	128	123	36	111	20	105	107	103
chromosome_1.20151278.20152947	85	207	210	205	241	189	82	130	34	174	190	134
chromosome_1.20153310.20153641	26	52	38	88	73	44	10	44	3	63	49	48
chromosome_1.20169732.20171842	234	516	440	754	604	522	222	380	76	444	539	444
chromosome_1.20172075.20172502	30	70	64	47	61	54	11	30	1	44	41	24
chromosome_1.20172645.20172969	21	38	46	41	44	26	15	21	9	27	38	38
chromosome_1.20175805.20176778	58	99	107	164	126	100	32	88	19	100	77	99
chromosome_1.20192175.20192738	58	81	80	92	59	59	46	92	26	59	69	57
chromosome_1.20194860.20195340	31	59	44	93	67	74	20	60	9	27	63	55
chromosome_1.20204847.20205934	72	197	153	290	224	167	84	170	16	161	157	170
chromosome_1.20206135.20206708	35	51	64	75	73	82	22	44	23	61	77	54
chromosome_1.20209604.20211061	122	170	246	276	247	220	41	144	27	195	153	127
chromosome_1.20212810.20213251	37	61	94	102	90	93	26	47	11	61	84	57
chromosome_1.20214129.20214593	25	35	45	60	52	49	20	25	17	38	43	42
chromosome_1.20215921.20216374	25	38	64	50	49	36	15	26	8	26	32	37
chromosome_1.20216530.20217133	25	55	48	53	53	51	19	44	19	52	62	39
chromosome_1.20220034.20220592	55	80	103	126	116	70	22	71	20	70	62	101
chromosome_1.20223802.20225384	70	241	184	261	259	162	81	132	41	189	155	158
chromosome_1.20225571.20226545	45	107	78	131	97	74	31	45	22	79	78	93
chromosome_1.20228149.20228668	48	74	88	92	98	77	31	69	8	63	81	70
chromosome_1.20237247.20238585	112	223	212	181	244	141	62	127	22	127	72	130
chromosome_1.20238812.20239865	52	120	109	91	111	78	48	59	27	69	56	62
chromosome_1.20259931.20260540	41	68	42	82	102	89	32	61	12	54	52	49
chromosome_1.20266337.20268056	191	378	297	646	455	384	118	331	63	313	400	335
chromosome_1.20269148.20270858	99	209	222	312	260	223	43	172	33	163	228	162
chromosome_1.20273622.20274639	130	195	226	407	286	292	108	199	44	225	273	243
chromosome_1.20302559.20302960	33	41	43	67	54	49	8	31	6	51	55	45
chromosome_1.20303192.20303426	8	17	36	41	23	38	14	22	1	24	26	9
chromosome_1.20332785.20333007	13	19	17	40	25	28	9	19	7	29	23	24
chromosome_1.20431223.20431428	27	11	20	40	18	27	7	14	5	23	28	8
chromosome_1.20433357.20433904	26	59	59	144	76	70	27	47	18	74	120	37
chromosome_1.20459937.20460392	36	72	59	125	109	65	29	58	17	45	82	54
chromosome_1.20473494.20473924	25	59	28	86	59	52	9	38	6	37	50	40
chromosome_1.20481721.20483347	109	240	225	415	255	249	87	207	45	183	259	195
chromosome_1.20486223.20486752	30	58	57	102	52	39	25	55	23	65	59	42
chromosome_1.20510996.20511483	23	35	59	111	70	75	27	47	8	53	93	53
chromosome_1.20642813.20643769	54	112	113	226	122	131	26	90	28	124	130	82
chromosome_1.20662823.20663421	20	58	65	63	69	44	27	44	3	34	51	27
chromosome_1.20668274.20668591	24	23	20	52	45	31	10	9	8	21	41	31
chromosome_1.20729352.20729758	34	58	53	81	69	66	37	82	4	43	40	53
chromosome_1.20741575.20743342	102	227	202	320	233	226	63	214	24	192	238	167
chromosome_1.20762138.20762675	66	125	103	248	141	142	62	95	16	87	145	111
chromosome_1.20813107.20813639	40	66	43	81	64	59	18	32	14	41	52	45
chromosome_1.20822274.20822567	18	24	32	74	43	38	16	42	9	19	40	37
chromosome_1.20822720.20822929	16	25	27	49	32	20	12	10	6	19	16	14
chromosome_1.20849679.20850465	61	120	122	179	173	137	40	79	15	110	129	99
chromosome_1.20871800.20873069	73	170	106	232	159	166	70	133	35	123	182	125
chromosome_1.20889059.20889610	26	104	65	84	68	63	11	44	23	49	80	62
chromosome_1.20890783.20891330	31	57	78	74	77	69	12	39	10	63	42	48
chromosome_1.20894504.20895114	45	99	77	118	83	88	33	62	17	109	71	62
chromosome_1.20898173.20899206	30	120	114	122	98	112	37	76	10	85	89	74
chromosome_1.20957894.20958593	35	60	79	165	78	91	35	67	9	66	92	80
chromosome_1.21012273.21012854	32	60	67	79	46	59	36	42	9	49	54	52
chromosome_1.21030037.21030447	23	38	34	59	29	68	12	30	7	34	44	29
chromosome_1.21040620.21041652	62	109	94	228	130	118	49	100	23	82	164	86
chromosome_1.21057445.21058453	73	195	146	282	206	219	65	142	32	149	163	209
chromosome_1.21058874.21060403	88	213	230	311	248	205	77	150	52	153	207	174
chromosome_1.21060639.21061740	229	353	386	607	496	430	117	295	64	273	440	373
chromosome_1.21064405.21065778	120	180	213	339	202	196	62	183	32	154	195	175
chromosome_1.21065943.21066703	33	91	85	177	153	127	35	80	17	82	116	80
chromosome_1.21098775.21099999	103	264	214	379	310	280	46	173	42	163	233	198
chromosome_1.21219207.21220550	80	223	140	254	231	216	52	134	43	207	217	188
chromosome_1.21222758.21223963	101	170	113	262	210	185	59	119	25	109	170	123
chromosome_1.21264856.21265172	15	39	44	62	43	36	14	40	3	26	44	48
chromosome_1.21271412.21272919	73	186	100	305	171	186	69	130	17	185	209	144
chromosome_1.21282506.21282988	36	88	86	94	98	78	34	155	7	63	70	42
chromosome_1.21283861.21284591	66	127	108	203	133	132	49	108	20	107	156	90
chromosome_1.21285871.21286226	26	46	57	83	49	46	14	53	5	33	61	60
chromosome_1.21286724.21287331	43	61	71	79	100	59	30	66	16	45	75	53
chromosome_1.21303687.21304152	33	73	49	131	70	62	16	67	18	56	73	64
chromosome_1.21315473.21315886	20	45	29	64	54	41	15	15	8	34	49	19
chromosome_1.21325705.21326477	53	87	94	134	94	116	44	79	17	87	131	90
chromosome_1.21328735.21329397	28	84	65	107	112	80	41	61	18	70	64	41
chromosome_1.21406110.21406880	77	123	87	155	88	129	33	54	15	92	117	41
chromosome_1.21472835.21473244	14	58	50	58	45	33	37	121	9	45	56	30
chromosome_1.21476744.21477449	56	87	72	157	123	121	31	88	11	85	110	85
chromosome_1.21477991.21479006	68	116	119	202	135	159	34	118	27	145	117	73
chromosome_1.21479135.21480078	52	105	77	140	102	123	55	89	24	93	100	96
chromosome_1.21486339.21486762	23	39	28	51	29	40	15	39	8	34	45	30
chromosome_1.21488100.21488723	30	61	59	100	72	46	31	59	15	34	57	46
chromosome_1.21545842.21546048	22	14	32	34	35	18	2	17	2	22	28	15
chromosome_1.21556999.21557478	27	62	60	91	63	43	24	45	15	62	75	60
chromosome_1.21566365.21567304	56	109	127	147	147	123	69	117	16	89	96	71
chromosome_1.21569995.21570474	41	77	80	124	97	101	32	80	10	74	112	66
chromosome_1.21570590.21571073	44	103	122	214	149	130	28	88	13	77	167	97
chromosome_1.21577919.21578688	52	121	75	130	127	77	31	64	18	61	76	75
chromosome_1.21578841.21579191	12	47	33	68	44	38	11	25	6	19	28	23
chromosome_1.21579286.21579854	21	63	24	64	67	30	23	38	15	47	57	38
chromosome_1.21580154.21580716	54	128	104	165	155	98	40	92	9	110	106	68
chromosome_1.21586943.21587183	14	27	21	56	42	25	4	32	2	22	32	20
chromosome_1.21596163.21597063	67	192	114	181	186	149	28	139	22	114	143	79
chromosome_1.21600898.21601465	26	48	61	68	68	40	9	44	9	52	42	39
chromosome_1.21612146.21612784	32	91	82	148	113	104	43	48	14	63	101	88
chromosome_1.21613542.21614000	42	33	27	62	73	34	14	23	6	37	16	35
chromosome_1.21615967.21617020	49	126	104	138	122	90	53	69	21	74	82	90
chromosome_1.21624142.21624465	24	37	40	34	37	39	14	32	6	23	16	19
chromosome_1.21629561.21630118	34	84	60	58	62	53	16	22	11	53	53	39
[truncated: 30,946 more rows]
