# Supplementary material for: Large and stable genome edits at the sorghum alpha kafirin locus result in changes in chromatin accessibility and globally increased expression of genes encoding lysine enrichment
Source: Front Plant Sci. 2023 Mar 14;14:1116886. doi: 10.3389/fpls.2023.1116886 (PMC10043997; doi:10.3389/fpls.2023.1116886)
Supplement: Supplementary Data Sheet 2 — A CSV containing raw read counts of RNA-seq data from Stringtie. [file DataSheet_2.csv]

gene	19Q4-13.S1	19Q4-13.S2	19Q4-13.S3	19Q4-13.S4	19Q4-13.S5	19Q4-13.S6	Tx430.S1	Tx430.S2	Tx430.S3	Tx430.S4	Tx430.S5	Tx430.S6
SbiRTX430.01G000100.v2.1	0.148851	1.637862	11.500999	2.195305	6.976024	0.519481	2.173826	1.42008	18.672827	2.441558	0	2.319181
SbiRTX430.01G000400.v2.1	9.803319	5.8143	27.597364	9.141289	25.436798	1.505124	2.188873	2.238653	44.814056	6.786237	6.67838	8.313567
SbiRTX430.01G000500.v2.1	9.079516	0	6.162489	1.644771	17.939499	6.377701	10.616249	3.679343	14.484875	0.679343	1.885048	4.197926
SbiRTX430.01G000600.v2.1	2.872921	0.637137	4.052418	5.575435	2.156286	0.193424	0.559381	0.237718	4.715474	0	0.375435	0.373501
SbiRTX430.01G001300.v2.1	18.475391	13.562473	4.40345	13.294068	8.653344	15.338662	15.207825	12.845183	8.778712	24.59066	13.001262	4.548591
SbiRTX430.01G001400.v2.1	0	14.839506	19.835608	0.136452	4.062378	6.727745	0.393762	7.28655	21.611437	3.383366	5.071475	6.621182
SbiRTX430.01G000700.v2.1	12.521249	1.978317	53.038628	24.52125	37.640068	7.252385	8.219427	8.522984	115.693451	18.164787	15.228968	27.353859
SbiRTX430.01G000800.v2.1	51.335491	66.220612	121.544487	64.303391	115.675293	22.444311	13.550161	20.657228	105.745941	33.569042	33.664776	33.056633
SbiRTX430.01G001500.v2.1	8.703982	1.829203	17.625	7.725885	23.078318	2.517478	2.007522	3.168363	31.526548	6.552876	2.041814	8.694912
SbiRTX430.01G001900.v2.1	63.248161	64.412102	108.674019	61.002861	94.320114	41.022896	37.260017	39.44767	72.219948	39.127964	61.208096	42.197056
SbiRTX430.01G002000.v2.1	24.065088	20.24931	37.028862	22.00897	32.475849	7.969181	5.73896	7.562558	75.415825	16.943653	7.068537	23.853035
SbiRTX430.01G002100.v2.1	110.926414	55.683979	100.772736	15.415585	81.948051	13.623377	24.333332	16.311687	60.298698	36.272728	36.57143	56.770561
SbiRTX430.01G002400.v2.1	2.65348	0	0.064469	1.769963	1.567033	0.498535	5.219414	1.699634	1.601099	0	1.217582	0
SbiRTX430.01G002600.v2.1	181.38266	76.567444	104.863045	79.881287	124.06366	89.658989	145.909836	153.375061	112.229866	73.74398	136.735031	83.342049
SbiRTX430.01G002700.v2.1	8.541529	10.573421	11.73289	12.252492	35.760132	32.927574	62.284382	18.888372	20.152159	44.439201	61.237209	39.950165
SbiRTX430.01G002800.v2.1	4.934522	14.9247	7.931975	13.743907	33.381592	35.059475	28.575119	30.378683	22.672607	22.017824	49.503094	38.583122
SbiRTX430.01G003100.v2.1	67.831688	32.862617	87.940369	43.694035	52.903942	17.048714	16.9792	21.930487	53.498085	20.680897	22.2682	32.281883
SbiRTX430.01G003200.v2.1	181.633789	169.14299	345.207397	152.361496	290.411041	86.278435	128.087784	149.742325	534.03186	120.027611	163.473816	171.972626
SbiRTX430.01G003300.v2.1	8.30533	8.360043	17.335333	5.286975	15.638546	2.431345	1.184963	2.003883	48.551353	5.897635	1.615602	8.545005
SbiRTX430.01G003400.v2.1	2.942802	0.641459	4.369982	0.343186	3.210749	3.067178	0.944338	2.267946	2.33666	2.631094	4.428407	5.656046
SbiRTX430.01G003500.v2.1	0	0	0.175492	0	0	0	0	0	0.505226	0	0	0
SbiRTX430.01G003600.v2.1	162.141632	164.042206	146.404785	173.480606	191.98439	205.475662	150.617874	145.257416	95.552475	127.87072	240.44429	115.62072
SbiRTX430.01G003700.v2.1	1.233607	0	0.393443	0	0.836066	0	0	1.502732	0.729508	0	0	0
SbiRTX430.01G004800.v2.1	37.514114	41.860565	28.592813	37.414883	64.990593	50.221558	45.751926	18.925579	32.469631	36.09581	70.846024	43.42857
SbiRTX430.01G005000.v2.1	6.617674	9.603721	21.518139	7.223256	29.692093	4.185116	10.254884	6.714418	15.210232	5.647442	15.174883	7.930233
SbiRTX430.01G005100.v2.1	0	0	1.795803	1.740021	0.660696	0.632549	0.806551	3.33828	2.610543	1.186285	1.967247	0.886899
SbiRTX430.01G005200.v2.1	12.175684	20.375557	16.615213	53.870785	51.565247	54.823044	53.064289	40.946213	128.502274	79.743156	70.811264	69.587524
SbiRTX430.01G003800.v2.1	161.308151	167.655792	135.50972	160.254868	260.386047	253.512024	256.410645	280.064728	168.488541	171.990829	273.594513	165.116837
SbiRTX430.01G003900.v2.1	12.731295	18.43783	7.789779	9.03372	16.177029	6.637513	12.405164	9.071128	7.169126	11.573235	15.567966	1.888304
SbiRTX430.01G004000.v2.1	2.699035	4.165561	2.62304	3.9424	5.952955	11.0193	11.704764	6.23462	12.967429	9.059108	13.962303	2.765983
SbiRTX430.01G004100.v2.1	224.602966	198.43605	282.876038	299.903961	256.527649	188.81778	172.615067	170.246918	228.638306	200.35704	321.561981	166.631104
SbiRTX430.01G004200.v2.1	21.212593	16.257654	70.019012	23.910456	47.602829	8.90699	8.487001	13.010444	82.086655	16.735413	21.105139	19.286539
SbiRTX430.01G004300.v2.1	0.235107	8.825258	8.007943	0	7.77363	6.20413	15.759333	2.97776	6.610008	13.676727	7.732327	4.255759
SbiRTX430.01G004400.v2.1	23.309126	11.300165	53.885403	13.54539	30.811836	8.431502	4.136289	9.22707	41.446476	6.174487	5.773874	15.096438
SbiRTX430.01G004500.v2.1	0	0	0.146299	0	0	0	0	0	0.303787	0	0	0
SbiRTX430.01G004600.v2.1	25.106087	8.50145	25.540579	15.109855	14.336232	9.721739	13.412754	19.39826	38.140289	12.591305	10.318841	8.925508
SbiRTX430.01G004700.v2.1	309.133606	184.382187	302.159485	234.129303	320.780182	244.369247	294.436768	364.67099	320.07901	345.604889	366.389374	215.718384
SbiRTX430.01G005300.v2.1	312.028992	270.626221	90.575722	242.671326	353.850708	356.609558	479.93985	455.0784	215.375397	382.32547	420.553711	435.805573
SbiRTX430.01G006100.v2.1	0.123089	0	0.88685	0	3.808104	3.332569	0	3.202599	6.139908	6.503058	1.872324	0
SbiRTX430.01G005400.v2.1	256.083893	133.9879	142.339752	135.959198	216.310654	172.044601	200.07785	173.662888	427.778534	174.579742	174.052917	212.687073
SbiRTX430.01G005500.v2.1	232.598541	309.424072	365.796661	301.852753	373.63269	302.424072	244.107697	278.058777	316.186554	255.098175	404.350128	201.408524
SbiRTX430.01G005600.v2.1	0	0.545918	1.35119	0	0.319728	1.913265	3.418367	0	1.837585	0	0	3.377551
SbiRTX430.01G005700.v2.1	38.879753	37.884018	98.597359	54.174942	46.221489	6.768813	3.953452	8.609387	103.321373	20.637316	7.847944	20.932507
SbiRTX430.01G005800.v2.1	126.956757	150.451889	163.633514	162.258926	199.591354	153.208649	201.237839	191.36702	221.955673	149.448105	249.403244	116.872971
SbiRTX430.01G005900.v2.1	204.467361	135.279953	85.623268	178.425507	213.250763	273.519592	170.872116	242.941238	48.496159	173.333328	263.029968	129.57988
SbiRTX430.01G006200.v2.1	0	0	0.804805	0	0	0	0	0	0	0	0	0
SbiRTX430.01G006300.v2.1	754.044067	597.159607	571.985901	768.222229	885.845703	804.129639	679.425049	620.713867	561.953247	792.296326	966.562622	588.468262
SbiRTX430.01G006400.v2.1	262.161102	268.383057	72.017303	277.160492	153.193314	185.775055	220.042343	165.32518	69.815636	152.34845	226.721359	88.185562
SbiRTX430.01G008800.v2.1	4.009515	0	10.024738	6.607992	11.933396	6.05804	0.964795	5.61941	14.957184	18.551855	13.918173	10.565176
SbiRTX430.01G008700.v2.1	65.031532	85.451576	84.922295	58.014641	63.197071	69.748871	74.206078	77.593468	121.402023	64.317566	77.568695	79.592339
SbiRTX430.01G009100.v2.1	11.072436	6.313461	24.084616	13.408334	30.087179	17.500641	6.56859	16.732052	38.796795	12.871795	16.082693	13.979487
SbiRTX430.01G006600.v2.1	0	1.347386	1.648117	0	0	0	0	0	8.078696	0.583474	0.567735	0.845419
SbiRTX430.01G006700.v2.1	83.995033	37.58606	127.321297	90.998268	86.592873	11.626903	20.821873	24.44116	117.64917	42.976585	19.22658	34.810799
SbiRTX430.01G006800.v2.1	446.451172	453.518951	135.857864	406.811951	376.631927	512.195312	500.469391	432.81778	211.900146	531.470825	691.255859	275.965759
SbiRTX430.01G006900.v2.1	1.71771	0	1.321571	0.952064	2.27763	0	0.195739	2.931425	5.32024	0.411451	0	0.701731
SbiRTX430.01G007000.v2.1	26.908003	16.233772	79.270638	23.923126	39.480785	3.751733	5.84058	8.567107	112.730942	12.261499	4.446125	23.611847
SbiRTX430.01G007100.v2.1	17.582994	12.82384	41.673717	10.225387	35.775833	4.845403	12.49227	7.641171	67.952194	10.624084	6.217657	11.450366
SbiRTX430.01G007200.v2.1	252.334076	165.086761	180.753571	186.126572	236.14624	239.293381	218.230316	193.056793	182.709747	255.425308	358.640869	155.239716
SbiRTX430.01G007300.v2.1	321.80191	363.809906	252.795761	361.240509	452.972595	582.114075	444.599457	461.555267	239.354553	438.674652	606.601257	321.830231
SbiRTX430.01G007400.v2.1	69.739258	12.625662	128.504593	51.798115	77.614479	13.747499	17.418482	7.705709	182.629486	20.04591	14.02884	31.477928
SbiRTX430.01G007500.v2.1	120.008942	101.557541	51.690514	45.797047	111.321152	65.212677	89.236389	70.326202	47.217342	95.823097	109.407074	59.67807
SbiRTX430.01G007600.v2.1	42.32951	24.45829	128.920746	27.245569	106.949684	21.589155	24.520334	22.282846	154.741135	42.763035	36.782848	45.556309
SbiRTX430.01G007700.v2.1	6438.288086	2683.519287	388.678284	1205.589111	889.643433	1020.633728	955.843994	1038.876099	523.683838	815.013916	823.016724	693.143494
SbiRTX430.01G007800.v2.1	17.031549	15.560563	93.012955	24.167887	52.181973	7.778592	6.228169	6.743099	59.499718	8.810704	15.809577	15.674366
SbiRTX430.01G007900.v2.1	14.067086	6.4116	35.153389	5.997903	22.61216	4.661076	4.62963	6.965059	32.180992	7.842069	8.486373	10.367575
SbiRTX430.01G008000.v2.1	9.147381	5.211023	7.655603	8.135506	9.65682	8.955847	6.060292	6.782887	4.39799	9.627588	11.884592	4.045067
SbiRTX430.01G008100.v2.1	80.330727	68.451912	127.938232	111.855354	160.922592	108.158714	82.073494	101.747459	151.91713	95.629395	180.909302	91.340889
SbiRTX430.01G008200.v2.1	18.465591	25.703714	40.00835	18.684708	41.114597	16.313562	13.832997	14.274403	36.895477	14.669738	22.596027	12.536424
SbiRTX430.01G008300.v2.1	4.318807	2.317431	6.377523	11.383027	15.027064	7.030734	6.492202	8.096789	5.448624	3.400459	8.831652	4.553211
SbiRTX430.01G008400.v2.1	1.381593	0	3.679225	2.258881	6.573735	4.155005	9.63563	3.316469	6.993003	8.46986	4.132939	5.594726
SbiRTX430.01G008500.v2.1	22.479116	33.039356	55.233334	13.24257	31.110441	10.13253	7.220883	15.171084	72.894379	21.677109	18.699598	22.175503
SbiRTX430.01G008600.v2.1	991.204651	330.775635	253.904434	164.012299	553.894592	236.239548	216.182526	436.407288	509.102539	213.357666	180.724777	283.579559
SbiRTX430.01G012200.v2.1	9.537474	10.94617	13.112629	29.201242	96.345345	31.062527	20.999586	10.953623	6.118426	20.269566	175.740372	18.518013
SbiRTX430.01G009200.v2.1	884.783508	783.006287	435.203522	933.584473	886.59967	729.976746	683.978577	674.122131	470.575836	728.078247	1002.048767	437.891937
SbiRTX430.01G009300.v2.1	3.945326	9.09808	6.62187	9.310517	6.029215	4.737896	4.376043	4.140234	3.624791	16.693239	6.460351	4.019616
SbiRTX430.01G009400.v2.1	0	0	0.375758	0	0	0	0	0	0	0	0	0
SbiRTX430.01G009500.v2.1	0	2.648765	2.482277	0	1.315789	1.62406	0	5.514501	6.764769	0	0	2.586466
SbiRTX430.01G009600.v2.1	36.519447	16.442556	70.90181	33.744305	70.274467	10.465355	6.180599	9.05722	82.739388	15.191328	8.698256	26.975414
SbiRTX430.01G009700.v2.1	158.95372	113.906204	67.038979	202.954926	115.524971	170.238739	202.72229	151.198532	188.99147	261.958588	263.403168	163.271622
SbiRTX430.01G009800.v2.1	930.544678	1926.205688	631.972778	1726.744507	1641.243896	1993.73584	2151.510498	1958.067261	675.071228	1674.040649	3022.987061	1349.240601
SbiRTX430.01G009900.v2.1	22.750196	8.13704	12.605325	2.560689	6.506656	6.512138	5.905247	9.423649	18.938919	8.747847	17.56069	5.814409
SbiRTX430.01G010000.v2.1	0.95437	0	0.334015	0.94129	3.906065	1.346908	1.558264	0.309156	0.352259	1.612664	3.896552	0.186683
SbiRTX430.01G010100.v2.1	343.904419	399.032379	122.368118	524.134888	656.925903	776.282227	937.774658	661.040527	366.526917	852.042053	871.411072	710.036316
SbiRTX430.01G010200.v2.1	19.741362	2.494764	13.984822	19.349215	25.687958	18.22513	33.664921	20.653402	23.746071	31.005236	33.894764	14.43822
SbiRTX430.01G010300.v2.1	27.292971	19.813848	51.858044	32.172928	34.29332	17.905706	30.19137	20.343424	72.608551	37.646133	39.110645	21.034794
SbiRTX430.01G010400.v2.1	448.560974	510.991364	407.618317	667.535583	550.044739	569.003052	389.02951	502.289337	639.091919	701.642761	757.60144	442.986786
SbiRTX430.01G010500.v2.1	11.699403	1.383614	9.357577	8.66305	11.964189	3.283234	7.008681	18.086817	18.427021	15.130765	5.851872	12.26153
SbiRTX430.01G010600.v2.1	42.468422	30.040789	156.948029	47.62138	93.424667	12.416777	4.994079	10.054607	120.738487	19.323027	9.679276	49.588818
SbiRTX430.01G010700.v2.1	167.002686	157.609329	552.072632	196.175507	300.978302	39.108253	29.292604	38.585213	584.253723	68.004822	38.064041	131.018753
SbiRTX430.01G010800.v2.1	63.289867	61.620266	136.672241	65.305725	84.777977	28.646696	54.245815	45.200882	182.806168	52.161232	54.373569	49.200001
SbiRTX430.01G010900.v2.1	40.477085	94.451233	107.33844	79.166862	86.495888	37.177437	58.685078	57.767338	208.119858	78.464157	116.909508	86.528793
SbiRTX430.01G011000.v2.1	25.191999	30.141867	119.564796	71.397331	91.415733	56.249599	43.357868	22.719734	85.265335	46.262932	69.892532	58.500801
SbiRTX430.01G011100.v2.1	13.258706	7.726368	15.454408	6.45937	18.558872	15.668325	0.729685	5.084577	7.504146	1.903814	16.152571	6.038143
SbiRTX430.01G011200.v2.1	3117.401123	4098.257324	1897.29187	3209.342041	2612.307129	3107.844482	2536.345459	2584.94043	1344.474365	2480.559814	3640.564697	1704.383057
SbiRTX430.01G011300.v2.1	359.725128	641.435303	295.493195	641.354919	561.055176	623.880066	455.591278	321.521362	165.202332	311.485687	718.602173	287.066071
SbiRTX430.01G011400.v2.1	308.14389	325.385895	178.277649	460.814056	462.330719	414.396454	548.465149	415.869904	487.903748	482.45282	707.698425	435.590942
SbiRTX430.01G011500.v2.1	26.868086	29.473192	82.080849	42.995743	60.904682	8.499575	21.671543	18.262699	179.065536	6.250213	18.440851	36.284256
SbiRTX430.01G011600.v2.1	14.667702	9.217391	10.543035	10.69498	7.205856	10.593167	8.245836	1.748004	13.737134	12.003105	15.725377	12.041675
SbiRTX430.01G011700.v2.1	52.904709	27.455101	150.015274	33.693371	73.426392	31.876604	19.198582	22.911161	133.361633	24.164936	29.755651	23.915262
SbiRTX430.01G011800.v2.1	0	0	0	0	0	0	0	0	0	0	0	0
SbiRTX430.01G011900.v2.1	3.15957	21.052044	15.175054	19.709352	14.502796	30.855484	9.500732	22.652317	20.148388	33.368172	8.411182	13.051207
SbiRTX430.01G012000.v2.1	40.541389	39.862995	92.173012	34.843632	36.055462	15.893212	29.349382	31.711342	81.359268	20.509933	19.971027	31.957342
SbiRTX430.01G012100.v2.1	226.236404	384.249451	119.814384	409.657104	562.46698	494.364502	713.144348	415.138458	270.89978	442.655243	1033.270142	456.224762
SbiRTX430.01G012300.v2.1	399.04071	904.962952	220.612366	1041.400757	1346.993896	1376.242188	2122.077148	1379.18335	751.246948	1290.178955	2427.74707	1356.841431
SbiRTX430.01G012400.v2.1	1391.613647	2717.06543	628.666992	1729.894165	2633.401123	2664.667969	2563.800293	2850.207031	2201.751709	2532.843506	3658.875	1871.27417
SbiRTX430.01G012500.v2.1	5.6	13.171641	5.555224	13.952239	4.810448	5.236816	4.854229	1.927861	19.022139	12.122388	6.278607	9.556219
SbiRTX430.01G012600.v2.1	149.308273	72.668594	34.14991	45.625	69.404808	57.092525	80.82251	78.804268	47.547153	62.60009	71.764236	53.238434
SbiRTX430.01G012700.v2.1	27.083988	6.019817	27.949356	21.620007	46.228058	20.161057	21.152563	21.148474	30.43001	26.795534	20.786411	17.990879
SbiRTX430.01G012800.v2.1	14.907737	14.236695	38.953869	23.898968	33.967987	6.020611	3.736403	2.764439	33.47142	12.719189	1.983601	8.370105
SbiRTX430.01G012900.v2.1	80.823402	79.974892	34.385063	103.08313	92.090889	106.570549	121.474449	99.632591	67.013832	104.57859	145.371124	75.186119
SbiRTX430.01G013000.v2.1	208.573486	367.05249	191.969818	286.717834	317.950775	333.108917	364.814972	315.275604	117.112862	272.211945	387.513794	228.323486
SbiRTX430.01G013100.v2.1	15.215158	25.206602	101.544006	16.777506	71.525063	23.647923	9.533008	11.748166	129.561127	10.315403	17.650978	26.979218
SbiRTX430.01G013200.v2.1	56.282333	39.397175	50.749825	58.14629	67.711662	55.740635	63.95583	51.062897	53.711662	55.245583	123.648407	45.260777
SbiRTX430.01G013300.v2.1	2.819212	0	5.634377	10.260118	5.87156	3.56395	0.284943	0	14.402051	0.738262	0.696168	2.411765
SbiRTX430.01G013400.v2.1	176.350067	111.410286	168.858185	192.92421	212.124222	190.686325	235.89209	188.927231	301.554565	222.049561	376.660614	184.091599
SbiRTX430.01G013500.v2.1	241.467148	214.881592	65.309029	372.232483	204.215881	295.657043	354.27652	269.60434	94.023102	324.945862	468.965332	135.643326
SbiRTX430.01G013600.v2.1	1.898734	6.132911	6.78903	4.869198	12.767933	10.35865	10.919831	7.43038	1.7827	12.223629	8.679325	18.248945
SbiRTX430.01G013700.v2.1	428.967987	724.52356	279.307526	915.066956	824.448181	910.612488	938.173035	1092.719604	615.769104	615.407715	1637.614502	636.915588
SbiRTX430.01G013800.v2.1	0.052233	0.110569	1.378814	1.025629	1.665365	0.777398	0	0	2.356603	0.865755	0	0
SbiRTX430.01G013900.v2.1	91.221962	83.686134	23.127726	164.535828	108.675232	145.3349	204.084885	143.693161	62.989876	115.901093	253.202469	88.848122
SbiRTX430.01G014000.v2.1	53.499546	21.989706	62.121704	30.568876	46.437183	8.287012	3.977899	9.31426	57.18861	14.630639	12.969118	14.099909
SbiRTX430.01G014100.v2.1	82.971184	36.20631	99.882645	50.757778	73.163322	24.730633	15.384723	23.940073	91.272667	28.739479	26.725527	33.53957
SbiRTX430.01G014200.v2.1	45.808445	31.882051	47.942234	45.880844	42.125183	34.710506	24.171947	40.190956	49.226093	34.192459	40.495323	37.188236
SbiRTX430.01G014300.v2.1	125.472908	118.884727	77.243347	171.411819	147.833008	187.586212	207.775375	262.30542	136.732513	187.225128	303.547791	171.743988
SbiRTX430.01G014500.v2.1	56.111111	55.040405	236.294373	86.26046	131.841629	20.52886	42.127705	33.633476	285.659088	60.294373	54.008659	87.623016
SbiRTX430.01G014600.v2.1	24.809183	11.786978	34.383327	16.767784	28.334587	5.02484	2.14076	2.328942	56.974972	6.167106	3.517877	16.409107
SbiRTX430.01G014900.v2.1	61.012074	22.255682	44.43821	21.289772	27.985441	24.693892	39.365768	51.217331	123.945671	58.382812	44.418324	18.59446
SbiRTX430.01G015100.v2.1	1.217391	0	0	0	0.624303	4.914716	0	0.991081	0.561315	1.583612	0.838907	0
SbiRTX430.01G015000.v2.1	2.094249	6.082649	7.599807	7.931368	9.576365	5.793137	7.503141	11.096182	15.979942	7.746737	9.165298	7.496859
SbiRTX430.01G015200.v2.1	34.482571	29.05374	78.701889	28.669935	55.250725	5.27342	1.259259	11.884532	70.355301	13.869825	4.572622	26.921568
SbiRTX430.01G015300.v2.1	34.379635	13.53635	39.130749	23.860163	38.005379	11.479599	8.156158	3.672107	36.480896	7.899481	8.352745	20.622219
SbiRTX430.01G015500.v2.1	25.876129	156.694473	35.746784	139.830963	159.980652	237.248978	211.524918	144.081375	207.334412	141.183182	319.086121	307.707733
SbiRTX430.01G015600.v2.1	30.013706	15.800061	38.834641	31.077108	35.903702	6.944175	10.094366	5.800158	59.493023	11.78309	10.375435	18.71146
SbiRTX430.01G015700.v2.1	9.39661	13.914124	8.232768	0	9.978531	0.494915	0	0	2.496045	0.734463	0	2.79322
SbiRTX430.01G015800.v2.1	115.727013	72.971161	78.603004	90.170578	103.931808	93.964775	73.99176	85.791924	84.389992	91.781006	101.631851	62.464771
SbiRTX430.01G015900.v2.1	0	0	1.109742	0	0	0	0	0	1.355343	0	0	0
SbiRTX430.01G016000.v2.1	1.522416	1.798632	1.381839	0.273556	2.072948	1.235182	1.908055	1.254939	4.232903	7.757979	2.853723	2.727204
SbiRTX430.01G016100.v2.1	23.752031	17.037069	77.073143	34.462395	70.693817	9.552377	3.930512	10.068773	84.949989	17.143736	14.954768	32.533417
SbiRTX430.01G016200.v2.1	0	0	0	0	0	0	0	0	0	0.00421	0.000144	0
SbiRTX430.01G016300.v2.1	0	0	0	0	0	0	0	0	0	0	0	0
SbiRTX430.01G016400.v2.1	5149.420898	6666.222656	2174.663574	4257.570801	3155.646729	3868.334473	4477.766602	3764.541992	2009.75	3808.473877	5203.959961	2584.554443
SbiRTX430.01G016500.v2.1	1009.174866	1160.846436	1011.806458	737.830444	572.068848	480.01123	721.518005	522.716187	1003.661621	701.946472	756.2724	491.327209
SbiRTX430.01G016600.v2.1	14.059248	11.891675	14.797685	6.388818	17.47714	2.372334	4.572427	10.422608	17.510302	13.545373	9.12095	8.055634
SbiRTX430.01G016700.v2.1	13.71165	3.612343	20.169514	13.087729	24.59527	2.690164	0.419719	3.714522	11.786009	8.761967	4.526315	9.615249
SbiRTX430.01G016800.v2.1	0	0	2.398674	2.518772	3.004521	3.144095	1.845	4.139752	6.040998	2.909085	7.415439	2.056189
SbiRTX430.01G016900.v2.1	222.130219	106.202705	387.257477	126.341141	292.091064	36.600979	16.079592	38.901657	298.906708	51.196503	21.360455	116.285202
SbiRTX430.01G017000.v2.1	636.943359	768.270386	277.871216	359.14212	330.957214	561.041443	357.190369	395.631012	297.109467	366.850281	424.127625	300.218658
SbiRTX430.01G017100.v2.1	1115.238892	1581.578247	571.499756	2243.053223	1564.846436	2166.842041	2139.438232	1974.903198	1036.644409	1779.137939	3855.29126	1385.937134
SbiRTX430.01G017200.v2.1	256.707886	144.232971	598.023376	203.414429	364.767975	52.234741	48.068157	40.215591	567.998962	96.722847	24.317373	138.871155
SbiRTX430.01G017300.v2.1	6.268527	17.974771	16.512264	16.95676	19.510939	4.654728	10.096917	4.325109	14.677668	3.004452	2.132332	9.317467
SbiRTX430.01G017400.v2.1	23.853859	14.571581	13.907134	19.96925	33.536194	27.222637	59.115982	18.779852	36.088898	26.504829	29.819914	36.999855
SbiRTX430.01G017500.v2.1	3507.539795	1583.62085	922.916626	2062.437744	2503.7854	2089.855957	3277.250244	2389.898926	1089.793701	2677.003906	2707.067871	1237.210449
SbiRTX430.01G017600.v2.1	15.307239	6.12783	19.768969	6.189973	9.523905	2.897575	2.706792	2.906112	19.959785	6.397364	3.155876	3.941357
SbiRTX430.01G017700.v2.1	4.03252	5.863544	30.728537	7.125356	18.435783	1.121799	0	3.573579	35.924477	3.108012	3.354244	6.38718
SbiRTX430.01G017800.v2.1	15.531413	7.128069	33.299828	14.006247	21.261528	5.387201	2.872416	1.504103	26.267134	5.168478	3.430519	10.931119
SbiRTX430.01G017900.v2.1	32.070267	47.896378	57.697704	36.669773	47.624271	20.47999	30.859966	22.545322	103.780312	20.809883	32.08149	29.962261
SbiRTX430.01G018000.v2.1	0	0	1.898161	2.84413	5.380734	1.723464	2.565643	0	6.227628	0.385419	0.688348	1.733069
SbiRTX430.01G018100.v2.1	59.932961	59.577732	99.192505	86.057983	123.35569	80.279076	72.884682	88.297424	96.565666	101.147987	173.065231	88.631996
SbiRTX430.01G018200.v2.1	150.505569	178.233414	111.712059	192.836319	206.931915	231.903915	300.67157	279.740997	190.467957	290.88504	388.248962	197.219818
SbiRTX430.01G018300.v2.1	0.243404	0.097062	0.095853	0.036473	0.023481	0	0.091206	0	0.0053	0.022225	0.947869	1.230136
SbiRTX430.01G018400.v2.1	0	0	0	0	0	0	0	0	0	0	0	0
SbiRTX430.01G018500.v2.1	0	0	0	0	0	0	0	0	1.776652	0	0	0
SbiRTX430.01G018600.v2.1	282.665802	286.327484	254.545212	423.587402	345.341461	393.796875	394.174072	350.503021	254.154449	354.198395	791.839355	278.612122
SbiRTX430.01G018700.v2.1	0	0	0.253556	0	0.006184	0	0	0	0	0.693683	0	0
SbiRTX430.01G018800.v2.1	0	0	0	0	0	0	0	0	0	0	0	0
SbiRTX430.01G018900.v2.1	1264.581299	968.321045	887.508301	590.245117	682.569885	459.624268	616.903259	538.73822	924.402588	635.61322	818.07196	562.237305
SbiRTX430.01G019000.v2.1	6174.368652	8065.848145	2872.53125	5951.604004	4580.762207	4811.112793	5627.889648	4364.071777	2579.147217	5153.149414	6982.128906	3481.184814
SbiRTX430.01G019100.v2.1	0	0	0.311648	0.233939	0.60581	0	0.596089	0	2.471159	0	0.220115	1.132892
SbiRTX430.01G019200.v2.1	7.298954	12.981847	25.417824	7.497205	14.348393	6.729573	4.272796	6.904647	28.43907	3.545132	11.836176	20.33493
SbiRTX430.01G019300.v2.1	165.930527	208.678162	238.774918	192.054672	245.767914	233.435135	214.999893	205.138	303.219086	193.703735	237.185883	198.820374
SbiRTX430.01G019400.v2.1	14.899279	5.811916	7.946606	14.489454	14.399672	13.152137	16.617584	5.59744	13.055643	17.019285	17.274839	9.870186
SbiRTX430.01G019500.v2.1	320.250031	118.530159	167.138168	63.718777	115.678246	51.820847	47.069782	85.233444	219.175812	61.414673	41.200146	75.949242
SbiRTX430.01G019600.v2.1	149.509445	225.537399	61.522591	360.145935	346.40921	433.493103	591.118103	315.305481	66.571121	429.960693	521.317017	322.526031
SbiRTX430.01G019700.v2.1	8.50679	6.677349	33.501186	19.797392	38.376972	12.671374	13.520912	5.658881	51.265892	22.527166	23.140005	19.654501
SbiRTX430.01G019800.v2.1	225.046219	232.370605	169.179382	171.039581	169.007782	178.920959	258.063324	206.846725	198.425415	199.092896	238.492981	158.645523
SbiRTX430.01G019900.v2.1	26.275555	26.646965	58.590286	24.165951	46.011169	7.121364	4.799422	4.143969	63.148781	10.066175	8.572809	20.137047
SbiRTX430.01G020000.v2.1	2.512851	9.64449	0.016405	0.569294	0.204879	0.17101	0.019965	1.5275	0.019028	0.078487	0.382083	0.020981
SbiRTX430.01G020100.v2.1	85.303482	67.188568	60.353325	48.775227	61.096493	65.124542	58.894814	54.211609	84.522774	46.776577	81.037201	50.998791
SbiRTX430.01G020200.v2.1	2.179931	1.052795	4.997393	5.071705	7.950865	6.513495	17.338808	13.678893	15.22699	13.514387	8.59734	11.874048
SbiRTX430.01G020300.v2.1	0	0	0	0	0	0	0	0	0	0	0	0
SbiRTX430.01G020400.v2.1	11.109215	6.207264	12.065476	6.400433	6.564394	4.399351	13.502165	13.982684	3.873377	3.777056	10.419434	6.217533
SbiRTX430.01G020500.v2.1	34.318287	28.020926	19.558105	30.650494	46.412552	40.096165	40.116501	49.302441	53.257988	46.214993	47.571606	40.459034
SbiRTX430.01G020600.v2.1	9.799251	3.321615	7.112621	6.756642	11.132548	6.154589	8.169988	7.981583	19.377718	8.162742	12.378049	7.189916
SbiRTX430.01G020700.v2.1	6.476548	0	1.685641	0	0	0	0	0	0.520816	0	0	2.13339
SbiRTX430.01G020800.v2.1	0	0	0	0	0	0	0	0	0	0	0	0
SbiRTX430.01G020900.v2.1	0	0	0	0	0	0	0	0	0.513191	0	0	0
SbiRTX430.01G021000.v2.1	64.463387	57.603756	120.123352	67.142921	85.093079	28.98407	7.523896	20.487028	110.659309	22.660446	21.248631	24.187073
SbiRTX430.01G021100.v2.1	0	0	0	0	1.281324	1.588652	0	0	0.706068	0	0	0
SbiRTX430.01G021200.v2.1	551.675293	907.828918	502.265259	829.696167	918.989624	875.384705	659.950684	657.068604	347.033447	743.075378	1521.306152	517.658997
SbiRTX430.01G021300.v2.1	553.903198	862.18927	494.080017	829.300171	884.810181	872.113098	665.516357	642.265808	337.680481	706.375183	1506.357178	497.157654
SbiRTX430.01G021400.v2.1	114.524879	54.369564	137.40712	91.022621	155.185974	53.128788	61.490604	52.741177	153.376404	69.017334	98.85965	78.961052
SbiRTX430.01G024100.v2.1	5.897022	1.903226	8.057072	10.712159	9.915633	7.444169	3.528536	4.33871	14.595354	13.321342	7.550869	9
SbiRTX430.01G024200.v2.1	0	0	0	0	0	0	0	0	2.78728	0	0	0
SbiRTX430.01G021500.v2.1	3.490296	1.931848	9.526246	4.953158	6.030437	3.926301	3.148849	2.812767	10.374724	6.072122	8.293362	5.425893
SbiRTX430.01G021600.v2.1	27.847561	23.447971	27.953714	42.34774	20.125277	11.003644	13.610023	12.689046	29.130821	23.541574	23.946363	23.312639
SbiRTX430.01G021700.v2.1	3.462652	2.131939	2.515924	5.084172	4.701216	2.582247	1.197601	3.277939	2.530979	5.420382	3.943551	4.266937
SbiRTX430.01G021800.v2.1	47.508621	58.545979	78.227013	77.020844	84.695404	79.362068	44.481834	54.346272	70.477013	34.910919	63.628918	61.068966
SbiRTX430.01G021900.v2.1	0	0	0.254837	0	0	0	0	0	0	0	0	0
SbiRTX430.01G022000.v2.1	54.894394	67.644066	34.915253	41.557384	59.280312	56.811695	98.258987	60.438721	42.825294	47.984356	97.123878	51.924053
SbiRTX430.01G022100.v2.1	134.793793	145.048965	122.381355	165.657318	195.306961	171.556503	158.133118	162.507538	159.129944	152.350281	182.681137	121.168549
SbiRTX430.01G022200.v2.1	0	9.387635	2.107949	0.89045	3.044161	4.915029	2.54367	7.133464	1.352306	2.096173	11.106814	6.179588
SbiRTX430.01G022300.v2.1	29.685755	7.663408	43.859638	27.074129	39.277931	4.281215	23.808659	10.783554	53.219273	19.055866	29.786837	30.423183
SbiRTX430.01G022400.v2.1	1.725806	21.703079	8.461143	17.718586	28.84091	11.636568	19.992668	18.76173	25.428152	25.307184	22.688416	19.145895
SbiRTX430.01G022500.v2.1	34.707436	35.74025	83.901901	25.512072	67.346718	11.987276	4.41202	6.318517	54.055988	15.513538	1.772513	19.722349
SbiRTX430.01G022600.v2.1	318.077148	292.938477	115.661507	389.34552	308.246155	413.002014	422.61731	301.911255	111.014626	373.181549	711.504028	246.506302
SbiRTX430.01G022700.v2.1	0	0	0.243574	0	1.8327	0	0	0	0.254026	0	0	0
SbiRTX430.01G022800.v2.1	126.017036	111.655846	123.532982	198.435028	250.170425	223.426071	280.993286	275.490906	242.16713	282.296356	385.651642	277.993958
SbiRTX430.01G022900.v2.1	6065.678223	5918.431641	3097.991943	7050.916992	6746.919434	8162.087402	7960.10791	6440.103516	4944.436035	5977.515625	10206.696289	4779.765137
SbiRTX430.01G023000.v2.1	15.842105	20.394737	3.473684	0	12.210526	0.508772	1.473684	9.921053	1.280702	5.526316	19.122807	2.491228
SbiRTX430.01G023100.v2.1	100.115631	93.975746	85.174538	62.778084	68.536377	34.30706	37.450119	62.602642	82.57254	40.280209	78.585548	42.199871
SbiRTX430.01G023200.v2.1	112.1483	82.429497	201.440445	91.819519	190.486832	28.002634	15.457552	28.302673	255.71637	39.699352	15.366377	48.009319
SbiRTX430.01G023300.v2.1	221.749634	316.101746	201.368042	174.478043	211.844437	223.182281	199.955292	212.243774	200.412018	160.199127	276.353729	240.954697
SbiRTX430.01G023400.v2.1	28.86899	20.459234	43.432056	80.656715	55.449478	39.172127	101.353775	70.535187	174.021606	63.402092	103.03466	74.464806
SbiRTX430.01G023500.v2.1	5.404176	1.181903	7.381907	3.498144	5.553828	1.672622	0.911369	2.577262	13.781902	2.164733	1.743888	3.858701
SbiRTX430.01G023600.v2.1	0	1.007508	8.102057	3.269053	9.032814	0.717464	0	0	11.676863	3.64822	2.676029	4.99861
SbiRTX430.01G023700.v2.1	3.166771	4.04033	4.211005	2.673193	5.303853	3.140722	3.95681	3.872871	6.481842	4.536364	3.764577	5.978997
SbiRTX430.01G023800.v2.1	0	0.055789	0.009347	0.250408	0.007054	0.013492	0	0.014335	0.001759	0	0	0
SbiRTX430.01G023900.v2.1	52.737572	24.389017	76.24913	37.042133	57.423122	24.086126	17.708073	30.112717	65.94017	28.422543	48.250866	26.539307
SbiRTX430.01G024000.v2.1	1999.03418	2779.248779	1165.46875	1821.26416	1777.802124	2068.298096	2004.592285	2073.611572	1131.148682	1742.782104	2596.936035	1179.345581
SbiRTX430.01G024300.v2.1	15.216216	6.74689	49.910126	23.195707	49.516087	8.40562	2.904333	3.131274	53.740242	9.944659	4.456885	15.153153
SbiRTX430.01G024400.v2.1	2.397576	1.883636	12.38303	9.56	2.099394	0.264242	0	10.010909	7.68	0	1.459394	0.769697
SbiRTX430.01G024500.v2.1	42.919853	36.832272	61.05653	16.823608	27.884289	15.494162	12.484076	12.649681	76.826965	14.429936	18.993631	9.492834
SbiRTX430.01G024600.v2.1	0	0	5.751825	4.984921	0	1.693431	6.839416	0	1.211679	2.257908	0	0
SbiRTX430.01G024700.v2.1	0	0	0	0	0	0	0	0	0	0	0	0
SbiRTX430.01G024800.v2.1	37.950405	3.173984	24.141464	1.180002	23.999187	2.736585	5.49187	4.605691	20.558537	1.262602	3.230082	2.413008
SbiRTX430.01G024900.v2.1	6.109952	0	0	0	1.592417	0	0	0	0	0	0	0
SbiRTX430.01G025000.v2.1	14.358237	29.944445	80.752876	2.475133	5.781609	3.141762	3.582376	9.475096	33.318008	3.588123	8.829502	29.469349
SbiRTX430.01G025100.v2.1	0	0	2.281784	0	4.77704	0	0	0	4.613852	0	0	0.72296
SbiRTX430.01G025200.v2.1	4.271654	11.607285	0.697835	0	9.089567	0.927165	3.889764	0.594488	1.959646	3.968504	7.048228	6.371063
SbiRTX430.01G025300.v2.1	0	0	0	0	0	0	0	0	0	0	0	0
SbiRTX430.01G025400.v2.1	0	0	0	0	0	0	0	0	0.008628	0	0	0
SbiRTX430.01G025500.v2.1	104.473618	64.826958	137.425217	88.112137	113.20208	27.306147	36.156342	36.812439	169.249268	48.20813	44.647385	48.852371
SbiRTX430.01G025600.v2.1	213.730179	31.730873	157.902512	30.592312	123.476471	25.485785	20.216995	49.385921	231.945557	35.086994	14.178402	34.818214
SbiRTX430.01G025700.v2.1	4.106109	0	1.346731	0.102894	6.421222	0	0	2.103966	1.28547	0	0	0
SbiRTX430.01G025800.v2.1	79.082283	61.55209	176.585266	51.817406	126.234238	46.765095	69.437958	59.082283	414.493378	117.477768	75.675514	86.319839
SbiRTX430.01G025900.v2.1	93.366203	105.153778	230.679413	78.555168	100.185928	65.658989	52.476109	72.787292	194.846222	80.338837	78.140312	62.241096
SbiRTX430.01G026000.v2.1	143.217926	264.944794	260.878815	131.565521	170.465897	69.36734	36.856071	66.945374	176.200562	50.26416	109.075523	64.675148
SbiRTX430.01G026100.v2.1	255.606064	262.360138	269.707245	245.259903	314.325165	255.646851	253.560608	200.641602	338.794861	200.796036	337.037292	142.458038
SbiRTX430.01G026200.v2.1	72.832512	96.123489	81.959846	99.730583	83.259903	94.683174	84.808304	77.486237	63.638618	65.91832	155.720016	55.217823
SbiRTX430.01G026300.v2.1	6.502703	2.997973	10.012332	5.156419	5.071959	1.584797	2.038176	2.897635	5.035069	1.443941	4.368581	4.577703
SbiRTX430.01G026400.v2.1	0	0	0.007731	0	0	0	0	0	0.001529	0.015004	0	0
SbiRTX430.01G026500.v2.1	6.201687	8.522552	4.89659	6.382818	4.495049	2.428676	0.213421	2.678401	9.159883	1.349468	1.605794	4.554089
SbiRTX430.01G026600.v2.1	0	0	0.093691	0	0	0	0	0	0	2.966271	0	1.056839
SbiRTX430.01G026700.v2.1	108.694839	44.589588	162.498383	62.562271	162.575317	27.105942	24.679411	31.087978	310.58313	37.220177	24.777292	72.438049
SbiRTX430.01G026900.v2.1	50.776611	58.578003	119.824944	45.358562	82.158592	10.572828	5.188402	9.294582	100.615257	20.634222	7.76722	27.205009
SbiRTX430.01G027900.v2.1	9.21347	5.777968	9.123573	10.872387	4.409532	2.868151	0.883562	0.170662	16.739155	1.115868	2.248288	5.248288
SbiRTX430.01G028000.v2.1	0	0	0	0	0	0	0	0	0	0	0	0
SbiRTX430.01G028100.v2.1	0	0	0	0	0	0	0	0	0	0	0	0
SbiRTX430.01G027000.v2.1	14.084996	0	1.095403	0	0	0	0	0	1.205551	0	0	0
SbiRTX430.01G027100.v2.1	5.131052	0.767368	16.057611	4.344044	4.876316	0	1.785789	8.781053	22.412632	3.503158	4.845789	6.818421
SbiRTX430.01G027200.v2.1	100.274101	131.444092	142.437073	134.651947	165.250595	108.923111	76.345016	91.783005	142.088974	81.143028	152.717133	62.576229
SbiRTX430.01G027300.v2.1	10.661826	8.039419	11.775518	8.618965	10.030705	8.23444	10.418258	8.280912	14.93444	24.121992	10.627387	2.290871
SbiRTX430.01G027400.v2.1	33.823277	38.208813	40.734909	74.430496	66.33429	44.210728	49.044537	37.509579	53.248562	63.565136	74.629318	42.516285
SbiRTX430.01G027500.v2.1	177.935028	96.988953	294.203064	101.337471	245.84021	44.264271	19.708103	33.04604	474.848358	39.95396	37.143646	67.469612
SbiRTX430.01G028600.v2.1	102.193947	68.866592	46.579597	111.866936	86.348656	100.605385	124.847534	77.371078	109.711884	116.849777	145.798203	101.088562
SbiRTX430.01G028700.v2.1	19.977364	11.378162	22.608522	20.839502	20.571238	28.30759	20.652462	18.286285	20.607191	24.364847	32.191746	17.84687
SbiRTX430.01G028800.v2.1	20.676805	6.652302	13.187579	12.554558	22.300381	6.335023	9.621462	13.753696	40.492607	9.844952	4.006337	6.949726
SbiRTX430.01G030200.v2.1	51.632038	11.176699	34.6488	19.946117	47.424271	6.44466	0	4.048543	16.325727	4.328156	1.161165	15.801456
SbiRTX430.01G030300.v2.1	34.079811	22.217987	90.419296	53.489578	68.104225	11.90411	20.932102	21.290054	110.964264	22.725431	29.537224	20.955927
SbiRTX430.01G030500.v2.1	24.843393	41.058727	15.259533	41.200565	37.097878	46.556282	74.791191	69.788361	93.543991	47.764168	66.502449	62.59568
SbiRTX430.01G030600.v2.1	0	0	3.924933	3.373863	0	0	0	18.872042	4.755931	13.106702	0	7.234746
SbiRTX430.01G029000.v2.1	121.125313	110.689224	73.085213	112.018654	166.378448	142.686722	74.408524	108.360901	166.769424	131.055145	103.85714	118.947357
SbiRTX430.01G029100.v2.1	10.307404	11.151484	36.454792	39.528015	28.217333	14.058001	17.288298	17.302969	44.930401	16.515524	14.837598	15.24838
SbiRTX430.01G029200.v2.1	2.793646	1.915473	0.680896	1.230715	0.213729	0.478656	0.328606	0.854347	1.05446	0	0.796766	1.367749
SbiRTX430.01G029300.v2.1	188.441635	83.549561	209.951324	69.048019	148.248688	33.424046	29.56481	42.969501	237.354248	66.733429	44.757183	63.80645
SbiRTX430.01G029400.v2.1	52.41526	16.920763	94.813644	16.910492	47.103447	9.196625	11.112986	6.42113	134.732941	10.903154	9.200294	14.609685
SbiRTX430.01G029500.v2.1	190.563324	2.775886	34.24353	0	85.560623	1.144414	2.054496	6.116485	44.478203	5.055177	0.886921	2.352861
SbiRTX430.01G029600.v2.1	11.137026	3.831876	37.667152	0.557833	12.86589	1.7862	0	4.365403	100.864281	3.574344	4.462585	10.682216
SbiRTX430.01G029700.v2.1	4350.167969	934.093018	1199.654053	493.584503	986.966187	330.1427	483.572418	460.587769	1004.716858	575.424927	336.838257	420.562378
SbiRTX430.01G029800.v2.1	0	0	0	0	0.116938	0	0	0	0	0	0	0
SbiRTX430.01G029900.v2.1	253.092041	170.607697	69.40535	190.199371	155.490204	203.544388	126.631203	169.336807	45.676891	163.446472	197.167099	101.8218
SbiRTX430.01G030000.v2.1	6.419463	37.246643	23.896812	26.929806	28.016779	22.93792	40.132549	34.229866	161.452179	71.837242	36.861576	33.654362
SbiRTX430.01G030100.v2.1	212.509247	347.990295	355.074585	296.100586	619.484985	407.826111	419.579224	487.061493	900.224487	485.999084	545.345032	445.275055
SbiRTX430.01G034700.v2.1	30.311911	22.113573	31.647644	44.099171	63.04155	51.667034	50.294735	48.590576	20.990028	49.66814	98.732956	32.343491
SbiRTX430.01G034800.v2.1	2.918495	4.282132	4.431035	5.41732	7.390282	3.535658	3.489812	9.028214	4.964734	3.085031	11.002351	2.222962
SbiRTX430.01G030700.v2.1	13.450425	15.983569	43.18074	17.887253	22.465157	1.094618	5.119547	3.960907	13.808498	1.887252	3.234561	5.967139
SbiRTX430.01G030800.v2.1	0	0	1.142167	2.415224	0	0	0	0.612565	1.492147	0	0.728957	0.722513
SbiRTX430.01G030900.v2.1	2.593516	4.227556	9.309878	1.483791	10.653367	5.842893	7.274314	6.069202	16.308603	5.271197	7.399626	7.671446
SbiRTX430.01G031000.v2.1	63.04068	43.249546	128.906662	55.680935	105.688225	13.8983	7.720704	18.696722	139.019272	24.350941	12.565877	38.222828
SbiRTX430.01G031100.v2.1	21.196293	46.664669	31.3855	74.627045	45.613415	65.511452	71.958557	61.085606	53.95311	76.89695	118.020172	48.988548
SbiRTX430.01G031200.v2.1	27.361601	15.721846	81.671112	16.079376	26.280869	2.575984	5.483718	2.580733	39.468792	8.144505	0.759837	12.286296
SbiRTX430.01G031300.v2.1	97.485878	61.794315	205.6483	138.413132	158.77684	79.423729	46.241524	58.961864	222.553009	87.933617	103.82415	104.831924
SbiRTX430.01G031400.v2.1	16.527552	9.745568	20.56637	23.439386	29.480116	35.669621	38.325348	18.668184	34.760662	31.899378	35.767849	21.692381
SbiRTX430.01G031500.v2.1	35.205204	23.760223	11.649075	10.962454	38.064312	28.892937	23.057993	21.893681	44.998142	37.030853	17.686617	14.385502
SbiRTX430.01G031600.v2.1	340.604858	90.555756	61.817596	146.513947	301.056976	125.281212	103.199997	102.986061	85.438179	109.306061	105.202423	50.044243
SbiRTX430.01G031700.v2.1	521.633972	390.287567	1175.326782	509.352936	720.875793	342.032684	581.973877	524.483643	1807.745117	479.647064	789.473877	620.973877
SbiRTX430.01G031800.v2.1	0	0	0	0	0	0	0	0	0	0	0	0
SbiRTX430.01G031900.v2.1	0	0	0.253776	0	0	0	0	0	0	0	0	0
SbiRTX430.01G032000.v2.1	0	0	0.09744	0	0	0	0	0	0	0	0	0
SbiRTX430.01G032100.v2.1	92.560898	52.958881	118.653633	81.889839	105.093872	85.336693	63.352211	73.919319	177.418152	101.916214	84.567108	65.096199
SbiRTX430.01G032200.v2.1	281.780518	241.164047	143.272675	209.50412	210.250183	203.175278	227.969284	198.03746	218.657684	242.320602	213.665161	160.298126
SbiRTX430.01G032300.v2.1	71.70237	48.107964	48.761116	47.853062	44.401272	53.633083	33.82679	38.899826	82.735565	62.809757	56.87529	36.019341
SbiRTX430.01G032400.v2.1	315.582184	137.640228	110.383499	212.327881	224.340958	274.060516	391.916595	266.776764	208.692566	279.533966	328.710541	201.419464
SbiRTX430.01G032500.v2.1	0	0	0	0	1.321101	0	0	0	0	6.688073	0	0
SbiRTX430.01G032600.v2.1	36.166519	28.292618	58.789112	32.931019	56.365116	8.681458	12.649824	6.331722	94.124344	21.63928	4.770211	21.305799
SbiRTX430.01G032700.v2.1	44.310822	34.248196	16.934454	37.57951	52.02771	46.235901	48.402458	32.000656	13.573771	53.283279	71.794937	27.243769
SbiRTX430.01G032800.v2.1	798.369934	854.174194	397.965393	802.112183	621.219543	631.492859	840.479736	612.922485	474.923615	702.522644	904.291199	451.954651
SbiRTX430.01G032900.v2.1	117.603882	158.751694	394.528748	110.392738	237.597977	64.727196	75.574326	101.693832	356.591217	135.366547	98.491554	118.398651
SbiRTX430.01G033000.v2.1	105.283089	85.425064	16.149466	189.391754	122.085449	166.462311	199.531555	82.079308	51.365032	195.636719	248.140228	144.46669
SbiRTX430.01G033100.v2.1	1605.333374	662.359985	574.506653	289.045319	421.517334	245.272003	190.197327	146.877335	736.229309	283.797333	257.152008	259.402679
SbiRTX430.01G033200.v2.1	34.631023	19.670311	29.318249	19.484453	54.084724	39.382641	26.896481	25.354288	40.628292	32.721218	42.092587	27.970961
SbiRTX430.01G033300.v2.1	1.668987	0	1.338397	1.296984	8.762181	4.147332	5.616783	4.559165	3.314772	7.774942	3.578113	4.569605
SbiRTX430.01G033400.v2.1	0	0.226901	0.672637	0.362573	2.309162	0.717739	0.069396	0	3.444834	1.383626	0.935673	2.164522
SbiRTX430.01G033500.v2.1	43.366333	47.842522	31.673357	49.243107	85.083961	79.469086	68.298248	79.270256	21.62949	62.214703	91.144531	61.23016
SbiRTX430.01G033600.v2.1	7.323	4.632982	22.794483	9.960322	20.207685	7.985741	9.206448	9.498449	36.387478	9.112213	6.756355	9.556107
SbiRTX430.01G033700.v2.1	410.037109	172.078552	379.692963	182.6091	361.769318	137.910843	148.099121	191.977249	636.0271	219.127487	176.200119	238.923935
SbiRTX430.01G033800.v2.1	903.078064	214.567383	105.106384	76.017731	337.599304	133.851059	110.265961	88.670212	193.75177	231.333328	99.716309	138.340424
SbiRTX430.01G033900.v2.1	2.260274	0	19.956457	32.857143	15.317025	13.195695	15.883562	14.714286	22.506361	20.237768	14.676126	16.507828
SbiRTX430.01G034000.v2.1	170.556793	182.675125	336.25	123.906197	227.860153	56.305508	70.900169	92.559814	633.428345	75.571861	99.880379	133.70697
SbiRTX430.01G034100.v2.1	7.436115	5.325294	10.533573	7.57725	18.341267	2.531943	2.378422	0.769883	18.161667	3.709583	6.760756	4.470991
SbiRTX430.01G034200.v2.1	752.803955	1030.176147	291.173615	1121.482422	1126.094849	1167.373535	1417.82959	1107.912842	461.310059	1262.103149	1667.15564	792.628418
SbiRTX430.01G034300.v2.1	754.563354	1045.450806	381.097198	1379.218628	952.728027	1104.039185	992.439453	789.568604	361.937225	857.066101	1505.331665	496.526672
SbiRTX430.01G034400.v2.1	34.800388	6.207365	56.993652	10.351421	32.072029	7.180879	5.086563	3.992248	63.543926	9.468347	1.010336	6.942506
SbiRTX430.01G034500.v2.1	5.385571	0.211253	3.420664	0.492924	0.283051	0	0.286503	0.519503	3.373145	1.494304	1.236106	0.160166
SbiRTX430.01G034600.v2.1	0	0	0	0	0	0	0	0	0	0	0	0
SbiRTX430.01G036300.v2.1	9.583667	2.19168	20.755322	8.918028	11.702928	3.795994	2.273652	1.744838	48.68259	5.165485	1.944222	7.933128
SbiRTX430.01G034900.v2.1	0	3.904762	0	0	0	0	0	2.865079	0	0	0	0
SbiRTX430.01G035000.v2.1	11.711555	18.399321	25.36215	24.480034	44.115974	26.274427	22.795666	32.649532	46.16695	36.371284	42.354076	36.873196
SbiRTX430.01G035100.v2.1	0	0	1.146667	0	0	0	0	0	0.629333	0	0	0
SbiRTX430.01G035200.v2.1	4.695829	1.453802	6.469337	2.15045	5.18888	0.502453	4.213818	4.096893	12.214227	16.282095	8.859363	7.198692
SbiRTX430.01G035300.v2.1	240.922943	162.732346	226.65715	173.864334	207.308258	146.376572	180.097366	185.823242	277.019165	167.449463	279.784271	117.031837
SbiRTX430.01G035400.v2.1	475.753906	591.481689	258.448456	591.390198	385.510071	403.122467	347.970123	283.799103	197.747192	352.254669	513.251709	279.870056
SbiRTX430.01G035500.v2.1	2006.745239	2599.733398	3279.387207	2219.193115	3329.476074	2478.562012	2476.271484	2674.528564	5879.726562	2693.528564	3425.216553	2409.521484
SbiRTX430.01G035600.v2.1	47.060673	23.179825	8.157164	29.657894	24.258772	30.339912	30.796783	46.885963	39.86842	17.790205	25.586258	33.386696
SbiRTX430.01G035700.v2.1	0	15.200207	3.896801	20.634674	31.793604	0.986584	3.374613	0	107.1259	14.448916	9.788442	2.27967
SbiRTX430.01G035800.v2.1	151.476807	20.897032	38.088127	33.42115	91.724487	23.807978	23.498144	24.333025	169.528763	37.135437	28.577925	22.62245
SbiRTX430.01G035900.v2.1	17.790081	16.35195	81.245789	30.288397	42.954742	5.668272	4.548869	11.581608	81.970871	9.636495	11.022629	19.015409
SbiRTX430.01G036000.v2.1	0	0	0	0	0	0	0	0.022648	0	0.238676	0	0
SbiRTX430.01G036100.v2.1	157.906693	152.521057	388.642395	147.363342	265.365387	53.524773	47.627579	66.869942	550.130493	67.293144	69.59166	130.513214
SbiRTX430.01G036200.v2.1	0	0	0.435847	0	1.727718	0	0	0	0.156709	0	0	0
SbiRTX430.01G036400.v2.1	1054.879639	570.561523	415.732025	879.332703	767.200562	771.600708	1136.533325	906.73291	848.021851	756.771179	1208.032837	509.414764
SbiRTX430.01G036500.v2.1	61.517319	48.168018	17.553431	56.20118	62.203388	71.729553	75.651436	42.310242	55.879513	88.882828	81.540901	51.820927
SbiRTX430.01G036600.v2.1	1.105783	0	2.998606	0	0	0	0	0	0.210155	0	0	0
SbiRTX430.01G036700.v2.1	22.075165	19.627483	28.16457	22.013906	37.095032	12.062914	15.190728	6.986755	23.057947	11.192716	14.486093	13.742053
SbiRTX430.01G036800.v2.1	0	0	0	0	0	0	0	0	0	0	0	0
SbiRTX430.01G036900.v2.1	13.220166	2.351013	22.509384	14.851389	20.942207	3.953465	6.62697	0.742557	16.448212	7.201901	4.072804	9.731298
SbiRTX430.01G037000.v2.1	6.492245	0	2.96	0	2.008163	11.106938	3.125714	8.218776	9.024489	8.489796	2.573878	3.777959
SbiRTX430.01G037100.v2.1	44.229298	31.051805	114.696838	77.688324	116.791504	69.089172	62.327812	76.569	124.257751	66.86879	86.386414	97.737579
SbiRTX430.01G037200.v2.1	0	0	1.505556	0	0	5.727778	0	0	0	0	0	0
SbiRTX430.01G037300.v2.1	0	0	0	0	0	0	0	0	0	8.544444	0	0
SbiRTX430.01G037400.v2.1	0	0	2.413385	0	0	0	0	0	1.006667	0	0	0
SbiRTX430.01G037500.v2.1	85.550293	114.725052	77.781464	102.265884	109.681671	85.819717	97.669823	95.441422	67.620514	105.407486	172.142807	55.294273
SbiRTX430.01G037600.v2.1	76.016914	147.534073	61.075752	149.624008	129.256226	139.405716	160.19278	119.497765	57.76791	124.815422	254.007462	77.475128
SbiRTX430.01G037700.v2.1	2148.14209	2460.999512	1369.294067	2030.692261	1641.063354	1889.413574	2093.855713	1679.887573	1488.942017	1591.698853	2891.597656	1299.563354
SbiRTX430.01G037800.v2.1	4255.478027	2506.629883	647.146484	1204.531128	1654.353516	1127.952759	1275.239746	1169.937012	842.346252	989.197632	1076.852661	718.574524
SbiRTX430.01G037900.v2.1	107.914383	64.056503	90.32534	80.398972	83.684929	70.592468	93.744865	109.630135	60.457191	49.565067	86.902397	71.54966
SbiRTX430.01G038000.v2.1	20.858196	9.99694	24.212141	17.18862	29.585129	6.680118	3.615507	4.514736	27.63319	8.19338	5.705849	10.533213
SbiRTX430.01G038100.v2.1	0	0	0.240413	0.012783	0.409046	0	0	0	0	0	0	0
SbiRTX430.01G038200.v2.1	2.969198	3.097305	3.141757	5.906545	8.142457	5.210711	11.694785	9.299965	2.176059	1.291915	9.645783	1.690585
SbiRTX430.01G038300.v2.1	12.206451	4.496344	10.373549	5.390108	4.530753	2.019355	1.086882	2.150968	11.377635	3.900645	4.110107	2.948387
SbiRTX430.01G038400.v2.1	0	0	0	0	0	0	0	0	0	0	0	0
SbiRTX430.01G038500.v2.1	0	0	0	0	0	0	0	0	0	0	0	0
SbiRTX430.01G038600.v2.1	0	0	0	0	0	0	0	0	0.091349	0	0	0
SbiRTX430.01G038700.v2.1	918.045349	2226.592773	670.613342	2807.144287	2406.932861	2637.302734	2423.726562	1377.5979	479.562012	1905.532104	2426.967529	1181.637329
SbiRTX430.01G038800.v2.1	117.550385	202.27829	179.740311	462.169006	372.450378	377.057373	492.031006	319.565125	383.751953	352.020142	620.505066	336.30542
SbiRTX430.01G038900.v2.1	150.775497	64.112373	148.602921	137.747406	141.247406	95.53376	78.319641	60.694523	179.03801	94.420677	149.852219	75.154388
SbiRTX430.01G039000.v2.1	14.9614	28.112183	3.914355	11.791315	9.963812	14.735826	2.647768	14.874548	3.828709	12.613993	9.170567	5.939686
SbiRTX430.01G039100.v2.1	220.184662	167.563065	320.922302	217.840424	221.996857	150.136581	156.995117	198.33519	369.8013	185.870377	223.91394	139.16864
SbiRTX430.01G039200.v2.1	59.178291	54.361202	84.848961	60.304386	85.657272	51.267899	63.17321	57.971825	135.527023	70.437874	104.20462	68.109932
SbiRTX430.01G039300.v2.1	245.108582	289.633759	127.380554	343.03653	324.20929	322.233459	483.32132	431.575531	249.242844	403.411163	562.048401	240.928436
SbiRTX430.01G039500.v2.1	53.430801	6.722685	25.78965	7.399064	27.397755	17.114464	13.845473	13.793964	94.67276	38.270412	12.164413	19.264301
SbiRTX430.01G039600.v2.1	0	0	2.096586	0	6.652806	0	0	0	2.360945	0.429825	0	4.5E-05
SbiRTX430.01G039700.v2.1	42.093048	8.44492	6.439016	25.787865	21.68984	24.077009	9.49027	23.64278	15.530681	30.426739	21.491978	6.024599
SbiRTX430.01G039800.v2.1	12.780114	24.502146	27.386625	35.313927	24.066738	6.188411	1.898512	7.55465	31.014494	6.634764	2.779113	8.884978
SbiRTX430.01G039900.v2.1	74.463844	30.477072	16.786596	10.24515	34.517635	13.485009	16.126102	13.742504	21.201057	10.901235	17.573193	4.670194
SbiRTX430.01G040000.v2.1	0	0	0	0	0	0	0	0	0	0	0	0
SbiRTX430.01G040100.v2.1	0	0	2.225183	0	2.065956	0.401732	2.237175	3.259161	3.177881	0	0.802132	0
SbiRTX430.01G040200.v2.1	0	0	0	0	0	0	0	0	0.164398	0	0	0.470332
SbiRTX430.01G040300.v2.1	6.207377	1.05713	18.675213	6.420603	16.34503	4.22762	3.835358	2.134953	25.117409	2.210976	4.063878	5.801169
SbiRTX430.01G040400.v2.1	2165.25415	2070.215576	1212.709717	1782.529419	1661.900513	1705.953491	1821.962891	1708.298584	1047.830688	1731.783813	2447.869141	996.559509
SbiRTX430.01G040500.v2.1	1058.940674	928.210571	432.867493	726.345642	570.162659	643.950684	745.746948	927.003174	727.415955	845.885681	511.90033	535.811401
SbiRTX430.01G040600.v2.1	80.42778	72.436455	226.400742	84.16111	141.349319	57.401035	17.422224	54.677082	168.090271	42.320133	48.509029	43.470139
SbiRTX430.01G040700.v2.1	406.719025	328.673126	549.35791	291.617249	432.446899	267.280426	312.370026	321.55365	1217.604492	427.950226	459.652649	350.223999
SbiRTX430.01G040800.v2.1	520.530273	515.403931	494.436005	648.163696	726.14856	894.175293	860.289185	718.948425	753.29895	830.565857	1136.744629	586.684143
SbiRTX430.01G040900.v2.1	155.645737	216.542923	378.861664	290.25177	388.135162	294.426636	278.761597	209.819351	303.568237	203.02594	483.85202	222.701797
SbiRTX430.01G041000.v2.1	47.371918	76.873528	62.846897	24.764202	67.576637	70.424438	74.24437	68.599144	109.700966	52.142551	99.467308	53.129688
SbiRTX430.01G041100.v2.1	17.298531	22.986078	71.035416	59.398106	68.146561	37.286156	40.316505	37.604023	99.261223	49.255989	73.800079	46.509865
SbiRTX430.01G041200.v2.1	8926.335938	6137.382812	1311.993652	3478.967285	3344.865479	2638.837646	2968.318359	2887.508789	1957.193848	2735.650879	2662.583252	1903.896851
SbiRTX430.01G041300.v2.1	450.744141	591.072021	187.707916	518.023499	374.947906	558.039856	355.497437	388.08017	179.478546	356.270172	514.708374	270.717316
SbiRTX430.01G041400.v2.1	1.317919	0	1.258677	0	9.659923	2.470135	0	2.774566	17.127167	11.942197	0	7.659923
SbiRTX430.01G041500.v2.1	407.456177	286.533356	275.508911	473.4263	494.146759	445.420532	325.842133	278.44696	334.22113	420.415863	499.066406	257.661407
SbiRTX430.01G041600.v2.1	0.715344	0	9.336434	11.268661	7.009183	1.582938	1.459419	2.546801	8.44772	2.309242	1.938092	7.055983
SbiRTX430.01G041700.v2.1	0.032	0	0	0	0	0	0	0	0	0	0	0
SbiRTX430.01G041800.v2.1	519.839905	505.824097	1038.716553	767.693115	924.659363	537.136475	520.555298	490.508087	1683.300049	568.185913	800.406738	620.549194
SbiRTX430.01G041900.v2.1	62.701237	145.358383	7.423883	13.096631	24.419228	42.623287	23.844839	20.092373	28.127949	23.817854	102.528015	4.674224
SbiRTX430.01G042000.v2.1	0	0	0	0	0	0	0	0	0	0	0	0
SbiRTX430.01G042100.v2.1	89.339775	33.908211	272.56366	40.312401	124.99678	12.603864	4.402576	16.536232	389.196472	32.673107	10.834139	48.716587
SbiRTX430.01G042200.v2.1	698.912903	729.379517	666.328918	390.400879	716.903992	461.471985	551.182251	747.110168	1116.927979	524.846252	613.285339	517.692444
SbiRTX430.01G042300.v2.1	43.819702	41.802113	142.26561	29.722956	70.364113	9.295074	15.922164	16.769569	196.468338	18.21372	3.373791	38.942833
SbiRTX430.01G042500.v2.1	101.684921	50.391666	175.436508	59.994862	124.052536	16.706163	9.560939	14.782161	128.048492	20.847187	9.444082	44.530239
SbiRTX430.01G043200.v2.1	27.464746	10.829612	7.658748	58.513512	14.030552	21.846064	8.297297	13.915394	8.26322	19.857815	35.97591	13.715629
SbiRTX430.01G042600.v2.1	8.835301	2.063648	4.06873	2.167323	10.522309	5.483596	12.512467	7.042651	8.114829	9.384515	13.511155	5.271654
SbiRTX430.01G042700.v2.1	0	0	0	0	0	0	0	0	0.229075	0	0	0
SbiRTX430.01G042800.v2.1	0.063937	0	2.288732	0	0	0.391546	0	0	2.055218	0.081374	0	0.308851
SbiRTX430.01G042900.v2.1	89.684128	113.345879	178.62529	76.487221	90.133026	43.190533	26.292265	28.615662	87.400063	44.200359	36.456749	47.589615
SbiRTX430.01G043000.v2.1	22.626463	34.442341	16.155432	18.421448	20.79805	21.565182	13.886351	23.016712	23.827297	9.290529	21.338718	9.612813
SbiRTX430.01G043100.v2.1	274.950775	204.781281	187.349533	223.397095	200.188858	267.585968	339.600891	254.619049	349.296204	263.201782	366.19693	277.053284
SbiRTX430.01G043300.v2.1	186.484024	307.369507	489.798706	298.726135	415.574646	184.9953	136.229263	151.145325	400.833679	198.692474	241.328888	213.845154
SbiRTX430.01G043500.v2.1	759.991699	646.440491	556.870178	777.26062	962.554565	866.177429	514.882568	545.298889	724.184875	501.479614	767.930054	391.04245
SbiRTX430.01G044700.v2.1	76.637344	66.662758	107.705276	46.2043	60.912514	44.51955	20.791792	57.389053	132.156403	30.31378	57.839687	39.674488
SbiRTX430.01G044800.v2.1	14.554683	17.929604	35.097736	24.256443	28.994658	4.949717	0	4.45506	52.290493	7.546018	4.198617	9.542112
SbiRTX430.01G044900.v2.1	144.331833	200.604111	201.269272	203.414917	208.886887	142.354355	132.630249	162.895401	192.984985	120.725883	228.856857	131.754257
SbiRTX430.01G043800.v2.1	7244.456055	5496.033203	4104.053711	5559.069824	5730.344238	5480.611328	3909.974121	4458.898438	4145.805176	3296.770752	4824.641113	3986.430664
SbiRTX430.01G043900.v2.1	2.063854	0	3.885525	0	0	1.198512	0	1.591568	1.803458	3.509835	0.390143	0
SbiRTX430.01G044000.v2.1	0	0	0	0	0	0	0	0	0.189076	0	0	0
SbiRTX430.01G044100.v2.1	0	0	0.706605	0	0	0	3.620811	0	2.172424	0	0	0.608865
SbiRTX430.01G044200.v2.1	18.833334	2.107829	19.967913	9.190064	19.422476	3.101937	1.515304	5.729462	14.533387	3.231786	2.979347	4.56369
SbiRTX430.01G044300.v2.1	4.8919	3.440046	5.517336	6.667966	3.564931	0.637778	1.242321	1.220636	6.734002	5.666722	1.231468	4.486643
SbiRTX430.01G044400.v2.1	0	0	1.145209	0	0.464332	0.525733	0	0	0.431938	0	0	0
SbiRTX430.01G044500.v2.1	109.288338	67.594315	110.770966	44.94659	89.932655	22.373539	17.2047	22.176985	106.752335	30.584726	26.491728	31.649275
SbiRTX430.01G044600.v2.1	9.969216	17.577572	31.983961	51.431416	52.618362	69.697212	71.43943	54.689159	48.53941	26.748081	63.432522	41.74115
SbiRTX430.01G045000.v2.1	8.574536	11.051184	17.545105	11.271913	7.042866	4.043506	31.642679	7.428663	65.27607	20.15547	16.110044	19.696096
SbiRTX430.01G045200.v2.1	265.142853	230.01828	94.21096	180.824753	212.098022	193.267441	207.920441	217.282394	162.712631	247.598526	242.718445	143.388702
SbiRTX430.01G050400.v2.1	15.620992	0.260204	17.194971	8.651239	14.578899	4.420554	1.857872	2.532434	28.454811	3.237609	4.051749	3.53207
SbiRTX430.01G045300.v2.1	0	0	0	0	0	0	0	0	0	0	0	0
SbiRTX430.01G045400.v2.1	1.855888	19.02021	13.574693	2.996485	2.264499	9.873463	14.149398	9.102812	22.246046	7.926186	17.904219	6.796134
SbiRTX430.01G045500.v2.1	16.750275	4.963696	19.948845	17.586908	15.692519	1.273927	6.126019	3.168867	26.254126	6.336309	1.776128	3.29648
SbiRTX430.01G045600.v2.1	10.741855	8.517544	14.559524	4.444862	18.350878	23.190475	14.066062	21.832706	37.115288	10.661175	22.174185	16.550753
SbiRTX430.01G045700.v2.1	5.099547	9.447461	6.618904	13.509301	5.875314	7.747109	12.88589	7.584716	12.890397	7.685656	12.433384	9.441428
SbiRTX430.01G045800.v2.1	9.673345	1.345146	7.764253	9.687596	7.163328	4.38906	1.078583	1.659476	5.715332	7.758094	2.084746	1.262712
SbiRTX430.01G046000.v2.1	43.22506	186.821335	54.865253	80.140945	122.124069	92.286102	134.388565	110.165993	134.679535	119.705437	271.079926	89.366508
SbiRTX430.01G045900.v2.1	0	0	0	0	0	0	0	0	0	0	0	0
SbiRTX430.01G046100.v2.1	6.355352	1.60029	3.882353	0	2.03134	0	0	0	4.943587	1.739683	0.867889	1.77001
SbiRTX430.01G046200.v2.1	0	0	4.426667	0	17.099998	1.550012	0	0.1	3.97	0	0	0.5
SbiRTX430.01G046300.v2.1	59.520298	22.971695	54.384731	41.54525	81.873001	45.834263	54.461704	50.044884	125.165924	52.578468	70.671883	58.025326
SbiRTX430.01G046400.v2.1	2.871126	0	3.00571	0	8.856443	4.690865	8.899018	4.968189	10.77814	6.81141	0.655798	9.023654
SbiRTX430.01G046500.v2.1	1047.938721	1511.583862	831.690002	1157.774048	965.185669	1358.255005	1182.282104	1029.824341	1010.786316	810.284912	1625.27063	861.412842
SbiRTX430.01G046600.v2.1	23.845694	8.62397	4.339295	0.202247	6.996254	1.887266	0.452434	0.986517	6.940356	5.518445	3	2.295131
SbiRTX430.01G046700.v2.1	0	0	0.170949	0	0	0	0	0	0	0	0	0
SbiRTX430.01G046800.v2.1	0	0	0	0	0	0.674566	0	0	0.087414	0	0.401264	0
SbiRTX430.01G046900.v2.1	387.696075	315.510681	151.540909	375.378876	605.124817	612.083435	688.002441	460.863403	543.619934	798.634094	696.893005	482.148315
SbiRTX430.01G047000.v2.1	191.608109	223.892014	383.82959	145.271667	239.865067	99.421944	95.856651	130.455368	360.828125	102.375298	209.202179	80.82653
SbiRTX430.01G047100.v2.1	0	0	0	0	0	0	0	0	0	0	0	0
SbiRTX430.01G047200.v2.1	0	0	0	0	0	0	0	0	0	0	0	0
SbiRTX430.01G047300.v2.1	46.15929	11.540708	87.469467	54.810177	105.060188	13.915044	28.971376	28.651348	190.608414	45.398598	41.988495	41.053097
SbiRTX430.01G047400.v2.1	1382.075562	2178.864502	1616.269897	1590.572754	1402.421021	1328.972168	1085.378296	1082.880493	1099.785034	1221.041626	1637.219971	892.372742
SbiRTX430.01G047500.v2.1	90.14463	94.150177	117.376495	35.934547	83.556427	43.777119	30.203638	83.73101	89.749344	83.303337	67.167244	57.850395
SbiRTX430.01G047600.v2.1	2094.275146	2901.031006	2057.6604	2758.706787	2373.979248	1951.566895	1849.009888	1709.589233	1413.429077	1853.07019	2703.92041	1386.166626
SbiRTX430.01G047700.v2.1	2384.664551	2187.155273	727.671204	2316.823486	2702.011963	2733.023926	3487.552002	2539.816406	1321.212158	3303.403809	2973.414795	1813.883057
SbiRTX430.01G047800.v2.1	15.031998	3.245181	25.816914	10.090335	17.519329	2.158898	4.799047	3.130483	32.864128	9.002748	8.06217	2.695539
SbiRTX430.01G047900.v2.1	4.54224	0	3.092734	1.239484	1.623327	1.228032	0.201741	0.804015	5.933078	0	0.203259	0.364245
SbiRTX430.01G048000.v2.1	0	0	0	0	0	0	0	0	0	0	0	2.032787
SbiRTX430.01G048100.v2.1	0	0	1.644182	2.868926	0.469949	0	0	0	2.311381	0	0	0
SbiRTX430.01G048200.v2.1	0.407514	0	1.286203	0	1.649333	0.992228	0.568814	1.109464	0.538578	1.28697	1.289872	0.507412
SbiRTX430.01G048300.v2.1	1118.986084	1726.714233	415.571716	1088.193604	1638.153442	2078.364258	3058.035156	2215.957764	2154.55957	2308.227295	2140.046875	1965.175659
SbiRTX430.01G048400.v2.1	51.169651	27.526854	80.896843	36.104008	58.641945	10.736697	5.182562	4.202899	116.058823	20.303555	15.344416	33.04092
SbiRTX430.01G048500.v2.1	54.106823	61.945415	70.037544	85.154152	87.279312	51.591595	57.329552	60.922268	118.261528	49.143734	100.379875	48.42622
SbiRTX430.01G048600.v2.1	513.729309	423.67099	114.514008	738.059753	584.571045	792.885925	1026.356567	678.007324	156.242691	672.390076	1090.755981	495.831512
SbiRTX430.01G048700.v2.1	37.547729	21.014519	94.567253	37.329456	65.967896	22.741764	33.933922	36.001862	146.297119	52.633617	47.67149	66.24778
SbiRTX430.01G048800.v2.1	28.370832	9.481962	61.510433	17.472736	47.36937	8.892573	2.713134	5.761498	51.017071	4.853248	2.868014	17.326694
SbiRTX430.01G048900.v2.1	419.064545	182.281036	114.17939	157.585907	199.872467	139.735748	112.940285	128.921677	106.883507	124.079292	127.784035	86.092514
SbiRTX430.01G049000.v2.1	1319.574341	1636.743042	918.974792	1789.875977	1240.359619	1223.427612	1871.738037	1329.262573	1462.658691	1194.347656	3102.407471	1172.481079
SbiRTX430.01G049100.v2.1	12.435905	10.412924	8.521163	21.675283	20.018415	25.334734	43.062683	25.528271	12.718578	26.581905	39.355736	18.922132
SbiRTX430.01G049200.v2.1	0	0	0	0	0	0	0	0	0	0	0	0
SbiRTX430.01G049300.v2.1	4.946107	0	4.482377	0.998993	4.773414	0	3.83283	0.414904	36.172207	0.204431	1.498489	2.733132
SbiRTX430.01G049400.v2.1	152.069733	176.253571	157.190842	133.118011	192.144379	131.254868	80.346519	111.987762	159.510025	99.180473	178.119583	104.146576
SbiRTX430.01G049500.v2.1	16.209223	9.936455	41.530018	12.73972	30.049341	3.524671	1.702303	3.819079	55.354031	10.715461	2.236842	6.964638
SbiRTX430.01G049600.v2.1	0	4.59901	2.374113	0.851993	4.154014	3.057346	0	0	14.444019	0.423812	1.529765	7.419443
SbiRTX430.01G049700.v2.1	0	0	0	0	0	0	0	0	0	0	0	0
SbiRTX430.01G049800.v2.1	0	0	0.286881	0	0	0	0	0	0	0	0	0
SbiRTX430.01G049900.v2.1	61.887398	39.045319	110.474625	45.89003	70.204529	20.07855	15.005438	15.23867	140.612534	32.148338	14.964351	20.312689
SbiRTX430.01G050000.v2.1	158.771423	110.133247	222.159607	148.223465	184.26207	127.651817	122.40757	111.912041	367.599121	120.706024	216.809921	117.593552
SbiRTX430.01G050100.v2.1	740.082275	503.295227	210.355072	96.753464	352.833862	132.029037	274.223755	360.197845	516.205994	221.802368	144.393478	132.170166
SbiRTX430.01G050200.v2.1	5.37452	0	0.051344	0.186106	0.312458	1.814363	2.820571	0.205883	0.063311	0.048859	1.262167	0.034923
SbiRTX430.01G050300.v2.1	22.770922	6.691053	17.902304	16.182392	20.16382	6.595812	4.776374	7.668343	21.146168	8.388025	6.11511	8.307727
SbiRTX430.01G051000.v2.1	2.746989	0.518876	1.375903	0.491565	3.187952	2.135742	3.24498	0.875503	6.170278	3.809637	1.898795	0.743775
SbiRTX430.01G051100.v2.1	2.478139	5.042319	10.729249	10.027355	8.456862	1.854571	0.87538	1.005611	13.460253	3.060323	2.226093	3.38859
SbiRTX430.01G051200.v2.1	5.165649	0.231884	0.272343	7.996452	6.993469	7.899364	1.641304	0.291868	0.787137	1.18741	0	0.199275
SbiRTX430.01G051300.v2.1	11.89506	0.760525	0.915112	23.174187	21.124176	22.866604	4.459627	0.226018	1.973778	3.561763	0	0.68323
SbiRTX430.01G051400.v2.1	0.350877	0	0.806043	0	5.775828	0.39961	0	0	6.279727	2.660819	0.237817	0
SbiRTX430.01G050500.v2.1	108.066208	82.868378	62.13427	87.683266	134.743378	105.711067	117.226433	101.086334	78.308792	125.122437	177.255295	67.233582
SbiRTX430.01G050600.v2.1	290.634644	264.399445	179.955124	292.80368	327.641235	248.694489	251.944962	259.666992	164.690002	224.26033	338.868042	153.379395
SbiRTX430.01G050700.v2.1	98.696747	183.31163	106.318291	178.313049	240.587646	256.453491	206.417801	224.563141	100.122238	172.1427	374.000183	159.581177
SbiRTX430.01G050800.v2.1	124.717392	76.401917	207.837326	119.406311	129.321426	42.488873	50.237061	46.635094	156.303314	62.476967	97.53701	89.444878
SbiRTX430.01G051500.v2.1	28.51993	33.297554	55.430771	28.946854	44.897552	16.060839	18.362938	16.477623	76.74231	16.677273	28.267483	30.741608
SbiRTX430.01G051600.v2.1	45.148987	107.140404	21.167707	182.566696	201.111542	163.63884	379.608429	78.747269	147.276917	243.420441	493.354523	159.343216
SbiRTX430.01G051700.v2.1	16.933638	41.65675	34.67849	38.640732	25.064074	35.551487	45.360413	24.15103	39.977116	28.282608	46.608696	13.616705
SbiRTX430.01G053300.v2.1	30.868895	57.828724	35.451107	63.019402	92.002434	59.117676	66.627708	26.294867	149.783005	105.197746	123.991852	72.747238
SbiRTX430.01G053400.v2.1	0.01799	0.007154	0.005147	0.028506	1.285834	0.001779	0.016391	0.003202	1.555032	0.000624	0.0062	0.006044
SbiRTX430.01G053500.v2.1	0.418658	4.144026	3.460229	3.084124	6.690344	0.976432	4.061539	3.406547	2.737152	4.620949	5.220622	1.376759
SbiRTX430.01G053600.v2.1	45.441013	63.31274	34.706562	32.773487	44.947662	52.447876	46.019733	38.356499	32.462891	25.926727	54.745178	25.345345
SbiRTX430.01G051800.v2.1	77.511543	107.834106	115.314209	97.073532	123.48259	86.00959	100.419891	84.786858	187.081528	64.425224	109.357727	70.590408
SbiRTX430.01G051900.v2.1	12.05838	11.680279	22.951334	11.731869	14.146563	2.548524	1.31642	3.094407	21.308685	7.92238	3.422522	6.62935
SbiRTX430.01G052000.v2.1	24.647589	18.068565	73.669662	27.160954	28.248112	10.03312	10.097036	18.389889	80.461647	25.013365	12.327135	25.078444
SbiRTX430.01G052100.v2.1	0.04816	2.063651	2.103015	0.044807	2.432998	0.473618	0.608206	0.112227	3.878142	2.322131	3.406616	1.514656
SbiRTX430.01G052200.v2.1	109.449417	96.30117	238.049973	124.561867	240.721786	138.141251	111.82917	183.480927	197.657211	132.957199	187.298248	119.911285
SbiRTX430.01G052300.v2.1	0	0	0.757576	0	0	0	0	0	0	0	0	0
SbiRTX430.01G052400.v2.1	0	0	2.82406	3.296241	0.523308	1.876692	0	6.225564	5.768421	0.953383	1.082707	11.169924
SbiRTX430.01G052500.v2.1	1218.476562	1028.269531	232.080597	2331.744385	1275.814941	1931.464722	3252.533447	2175.815918	559.667664	2459.052734	2809.259521	1286.405029
SbiRTX430.01G052600.v2.1	133.104965	59.963142	369.897034	115.374985	288.946686	74.51442	90.35817	105.052086	705.120972	125.724159	123.803688	185.59053
SbiRTX430.01G052700.v2.1	0	0	14.792623	7.972131	12.189344	4.670492	6.995082	4.204918	23.907377	5.895902	7.020492	5.962295
SbiRTX430.01G052800.v2.1	10.865258	16.047455	36.670589	20.664011	33.349323	1.842743	6.461032	5.214409	45.159161	7.618635	5.632837	10.589193
SbiRTX430.01G052900.v2.1	21.050232	11.89213	56.1581	10.472222	27.03426	5.314815	4.225463	2.86713	39.450695	5.750926	1.60463	11.704166
SbiRTX430.01G053000.v2.1	51.502918	73.24781	67.156281	101.312553	186.334961	160.931839	192.052078	105.084709	303.226868	242.025787	232.912369	116.764847
SbiRTX430.01G053100.v2.1	58.317764	79.08902	92.980438	61.703793	85.974052	29.898603	14.74531	24.891417	95.464668	34.068268	16.219162	26.978443
SbiRTX430.01G053200.v2.1	2248.035645	2077.611816	577.995239	915.397644	1256.107178	915.330933	2265.373779	1512.611938	1391.180908	1649.902344	1511.142822	805.299988
SbiRTX430.01G053700.v2.1	619.015381	828.503052	769.754883	941.680542	916.761047	800.973328	875.469727	984.82666	664.51178	643.636902	1075.278931	576.154846
SbiRTX430.01G053800.v2.1	17.415411	13.357976	59.361813	14.494171	27.336367	2.691499	2.186807	1.930623	37.59639	11.22178	3.263861	8.916691
SbiRTX430.01G053900.v2.1	0	0	0	0	0	0	0	0	0	0	0	0
SbiRTX430.01G054000.v2.1	16.361265	11.276915	39.708656	27.144838	22.432297	4.608768	18.583796	8.175916	54.006847	5.744728	11.321864	10.54495
SbiRTX430.01G054100.v2.1	37.674152	25.131836	99.897621	42.511719	79.342445	12.677734	10.376628	12.602864	111.989586	23.418619	13.537761	38.460613
SbiRTX430.01G054200.v2.1	1.453505	4.967096	13.476395	0.715308	1.061516	0	1.93133	0	10.050072	0.422031	0	0
SbiRTX430.01G054300.v2.1	3478.369629	2263.000488	2084.049561	2030.300415	2865.553711	2117.185791	2266.06958	1785.853516	2995.970947	1591.436035	2245.15332	1500.44751
SbiRTX430.01G054400.v2.1	43.297775	73.258636	94.681503	78.019951	82.543358	85.105141	92.556412	65.455872	96.34996	49.049885	107.432838	63.698387
SbiRTX430.01G054500.v2.1	21.81057	17.692831	25.172325	36.449245	36.146782	23.488451	26.771097	24.218981	44.534473	38.475204	25.096596	19.281679
SbiRTX430.01G054600.v2.1	0.041473	1.952482	0.146477	0.046939	0.056697	0.198228	0.05064	0.122213	0.103952	0.180656	0.0394	0.201731
SbiRTX430.01G054700.v2.1	0	0	0	0	0	0	0	0	0	0	0	0
SbiRTX430.01G054800.v2.1	71.852669	39.777523	98.463905	113.2556	61.80867	50.401943	42.831905	35.383652	42.471985	44.377884	87.066742	42.42485
SbiRTX430.01G054900.v2.1	84.053658	71.134987	171.48378	46.521214	102.807404	13.111065	8.149751	12.87604	135.87146	19.590683	4.747088	31.75104
SbiRTX430.01G055000.v2.1	77.480858	87.981071	57.489464	89.425377	186.59613	194.979355	155.744949	127.333763	144.738495	216.951385	139.339355	115.098495
SbiRTX430.01G055100.v2.1	6.050286	4.101143	4.617714	0	3.147429	0	0	0.656	5.492	0.342857	1.605143	3.893714
SbiRTX430.01G055200.v2.1	7.494648	5.074919	15.416007	3.56724	13.582131	7.066543	8.025128	6.345277	23.873896	7.61517	7.304327	10.248953
SbiRTX430.01G055300.v2.1	59.266548	25.655636	68.355095	15.033094	50.273705	30.931128	31.38372	44.106441	89.69857	38.613594	34.552773	51.856888
SbiRTX430.01G055400.v2.1	1.672069	2.516683	3.56816	0	7.257389	0	7.725453	2.609152	12.119161	3.117254	7.377503	2.701621
SbiRTX430.01G055500.v2.1	0	0	0	0	0	0	0	0	0	0	0	0
SbiRTX430.01G055600.v2.1	0	0	0	0	0	0	0	0	1.095563	0	0	0
SbiRTX430.01G055700.v2.1	2.636174	1.890783	2.714087	1.426783	5.438609	1.43513	0.099478	0.510261	8.582956	0.426435	0.080696	1.394435
SbiRTX430.01G055800.v2.1	66.129799	12.349243	92.223228	60.509312	95.860306	18.422585	9.917346	4.639115	113.467987	26.67404	14.116414	21.265135
SbiRTX430.01G055900.v2.1	3001.860352	2182.037354	1761.422485	2814.930664	3227.733887	3357.818848	3419.347168	2577.369629	1847.227295	2765.177979	3578.481445	2187.201172
SbiRTX430.01G056300.v2.1	1.446069	0	2.149909	10.138483	13.639853	9.697898	4.930073	6.25777	7.530165	16.58638	6.446527	4.461152
SbiRTX430.01G056000.v2.1	1604.492065	1879.996704	1860.387817	1339.2948	1449.036255	1454.015869	1534.358887	1605.522461	1909.231567	1833.409668	2159.870605	1278.680786
SbiRTX430.01G056400.v2.1	40.301247	68.507881	38.111202	44.1278	50.668049	55.73859	26.870539	38.544399	51.382568	49.917843	68.909546	25.563488
SbiRTX430.01G056900.v2.1	22.679144	22.834225	63.292336	108.532974	95.226379	55.916222	62.258469	80.889481	119.163994	66.982178	62.887699	24.039215
SbiRTX430.01G056500.v2.1	0	0	0	0	0	0	0	0	0	0.112815	0	0
SbiRTX430.01G056600.v2.1	21.594164	6.717511	24.795706	17.332048	21.158316	3.15859	2.818833	3.930066	60.664097	3.995595	1.705947	12.59141
SbiRTX430.01G057000.v2.1	110.831619	60.91782	243.835358	61.758362	131.068054	11.348328	4.227797	15.262399	283.927338	29.705593	10.373702	54.248558
SbiRTX430.01G057100.v2.1	19.545452	15.977681	37.309471	20.438215	36.473598	12.385956	20.813829	7.339685	43.887318	20.725096	23.847578	15.473053
SbiRTX430.01G058800.v2.1	9.581829	2.758685	14.511454	4.025178	10.951956	3.368326	0.87042	2.366336	10.127144	1.734372	3.704224	2.859111
SbiRTX430.01G058900.v2.1	0.018096	0.023991	1.018907	2.74502	1.959826	0.109559	0.00375	0.024465	0.514798	0.012733	0.028299	0.06758
SbiRTX430.01G057200.v2.1	0	0	0	0	0	0	0	0	0	0	0	0
SbiRTX430.01G057300.v2.1	0	0	1.59375	0.846591	3.678267	0	0	0	1.791193	3.1875	0	0.606534
SbiRTX430.01G057400.v2.1	92.553772	93.238358	165.26474	123.325386	130.044907	73.647453	57.303497	87.870567	241.707321	112.173225	93.561531	78.738914
SbiRTX430.01G057500.v2.1	173.300491	171.796158	180.20787	110.635071	225.066299	98.831474	99.064125	106.346344	184.410477	92.156754	144.011459	94.849442
SbiRTX430.01G057600.v2.1	12.501139	7.019362	22.580488	15.29347	29.389523	8.103644	5.266135	8.666667	25.276382	6.872817	12.749431	9.4571
SbiRTX430.01G057700.v2.1	679.237	441.115082	128.558029	538.453125	410.681396	493.506775	785.901611	544.965088	160.552704	628.619202	740.260986	272.794495
SbiRTX430.01G057800.v2.1	86.494385	125.044945	97.992805	164.463547	134.495728	159.108994	134.216858	132.135284	59.251236	120.076401	233.44809	83.022469
SbiRTX430.01G057900.v2.1	306.593628	249.071167	544.364624	268.332794	372.848846	270.277527	286.148682	323.496216	497.160645	394.673553	437.50531	271.600372
SbiRTX430.01G058000.v2.1	0.856571	3.850415	4.514928	2.465682	9.000308	6.24346	4.771622	6.976916	7.551554	10.73715	12.686057	4.105571
SbiRTX430.01G058100.v2.1	1646.264038	287.148102	370.02182	247.644089	526.593567	239.445465	372.494843	452.676239	603.895508	386.219299	224.065445	133.865677
SbiRTX430.01G058200.v2.1	0	0	0	0	0	0	0	0	0	0	0	0
SbiRTX430.01G058300.v2.1	53.531952	26.22798	59.655441	12.107944	77.859238	19.405008	16.020725	17.414507	298.119598	33.454231	16.932642	41.398964
SbiRTX430.01G058400.v2.1	195.988235	89.416664	56.836273	197.468628	190.848038	199.824509	210.933334	164.445099	151.240189	204.70784	293.801971	90.864708
SbiRTX430.01G058500.v2.1	173.019089	152.535706	260.312073	208.641525	262.653351	139.518723	163.792892	189.599838	427.123047	196.620239	230.172775	191.514221
SbiRTX430.01G058600.v2.1	0.044478	0.001568	0.965907	0.003178	0.004368	0.003521	1.554882	1.798623	1.876895	2.807814	1.537579	0.003848
SbiRTX430.01G058700.v2.1	178.305099	92.644981	483.939697	121.743729	262.388702	40.370689	31.237461	46.60149	516.158325	55.969437	49.378525	128.139496
SbiRTX430.01G063200.v2.1	1.404169	1.760144	3.708804	2.098184	2.140871	1.880968	1.139879	1.214347	4.460813	3.656579	1.372562	1.359336
SbiRTX430.01G063300.v2.1	43.603634	44.927811	73.516144	76.644722	83.874832	22.557434	16.853008	16.654938	43.786861	42.877411	19.551191	23.29739
SbiRTX430.01G063700.v2.1	2.032377	0	12.856535	3.20123	8.342021	4.683607	1.458607	1.917623	9.143458	6.284017	5.592623	4.626229
SbiRTX430.01G063800.v2.1	5.51531	2.474235	5.109954	0	5.547596	4.085138	2.654966	0	18.867435	11.331591	2.019418	0
SbiRTX430.01G063900.v2.1	177.326523	147.253799	110.541855	192.111389	147.29483	178.765625	215.753235	154.635468	92.907555	136.632019	213.90007	98.901527
SbiRTX430.01G064200.v2.1	209.808197	153.00589	209.882797	228.403473	224.053589	207.649902	138.069519	213.702667	272.057709	200.543137	178.036316	163.64711
SbiRTX430.01G059000.v2.1	0	0	0.095833	0	0	0	0	0	0	3	0	0
SbiRTX430.01G059100.v2.1	31.127319	23.387716	21.375561	35.992321	32.365322	18.683941	35.523354	37.93602	57.125401	43.230965	18.028791	22.207294
SbiRTX430.01G059200.v2.1	2.612469	1.472319	6.972569	0.311222	8.470325	0.929676	0.450873	5.267332	9.315212	2.59601	2.487781	5.537656
SbiRTX430.01G059300.v2.1	110.319145	61.404255	88.423164	107.945625	119.893616	136.957443	88.581558	140.586288	185.299057	153.38652	161.182037	151.328598
SbiRTX430.01G059400.v2.1	2.974128	6.244019	7.702233	4.948673	6.477599	1.767982	3.569378	4.535885	10.748527	8.266638	2.510657	6.902566
SbiRTX430.01G059500.v2.1	47.049698	38.705242	78.698074	65.605843	64.680443	12.221538	5.211442	10.094192	69.686974	15.674788	10.691103	24.397432
SbiRTX430.01G059600.v2.1	943.778259	272.130768	142.425781	259.630463	488.086548	491.635498	475.644348	371.746063	120.651299	579.635498	240.648773	176.096649
SbiRTX430.01G059700.v2.1	1015.871277	1138.555176	2396.977051	829.131042	1104.459717	512.86438	830.922974	824.621826	2339.040283	828.533325	1107.558594	860.301147
SbiRTX430.01G059800.v2.1	126.291412	125.813255	82.436996	142.479416	146.031876	157.410645	194.986954	234.600403	110.513054	149.310745	204.344879	99.106674
SbiRTX430.01G059900.v2.1	2.98913	3.057065	5.72632	8.319488	9.042702	0.839674	6.572593	6.955745	10.158773	7.863354	6.906832	6.955745
SbiRTX430.01G060000.v2.1	366.460327	101.813049	252.340393	56.763668	167.30864	21.197531	8.081129	46.899471	240.728394	32.626102	13.786596	36.666668
SbiRTX430.01G060100.v2.1	1066.079468	227.406982	106.684105	68.015503	207.125977	58.870155	43.467052	138.88179	243.172485	51.463177	41.722866	45.412796
SbiRTX430.01G060200.v2.1	137.537521	25.111692	10.005237	8.34555	36.785339	2.020942	5.172774	4.064572	160.813263	128.315887	1.834206	13.849913
SbiRTX430.01G060300.v2.1	0	0	1.761141	5.169341	3.782531	0	2.983957	0	0.967914	4.515152	7.590018	1.073084
SbiRTX430.01G060400.v2.1	0	0	0.662442	0	3.991935	0	6.267281	0	0.71659	0	0	0
SbiRTX430.01G060500.v2.1	0	17.22064	0	10.747331	2.379597	3.219454	0	0	1.390273	7.442467	0	2.188612
SbiRTX430.01G060600.v2.1	49539.867188	17212.888672	63009.75	28763.277344	65417.722656	29208.527344	30099.548828	19220.896484	107317.09375	35764.976562	22156.578125	22078.449219
SbiRTX430.01G060700.v2.1	0.001574	0	0.894364	0	5.296821	0.039563	0.018773	0.004092	2.434372	0	0.661001	1.036827
SbiRTX430.01G060800.v2.1	0.412914	2.425122	3.468697	4.894737	2.420239	1.244223	1.104073	0.373576	0.944113	1.574335	2.633749	2.521161
SbiRTX430.01G060900.v2.1	0	0	0.553067	0	0	2.39123	2.216566	0	0	0	0	0
SbiRTX430.01G061000.v2.1	29.565371	19.372791	89.508354	18.034159	57.17609	20.571671	16.261797	19.672556	90.414902	23.082451	26.136042	34.069492
SbiRTX430.01G061100.v2.1	2.634698	0.239224	5.760204	0.775862	0.933908	0.575171	1.623378	1.810345	5.863506	0.802083	2.680316	2.070043
SbiRTX430.01G061200.v2.1	0	0	0	0	0	0	0.745483	2.808057	0.238547	0	0	0
SbiRTX430.01G061300.v2.1	14.269608	7.840074	4.504024	20.921568	7.943627	8.707337	4.257659	8.467525	4.923407	1.829657	10.142157	2.240196
SbiRTX430.01G061400.v2.1	0	0	0	0	0	0	0	0	0	0	0	0
SbiRTX430.01G061500.v2.1	0	0	0	0	0	0	0	0	0	0	0	0
SbiRTX430.01G061600.v2.1	0	0	0	0	0	0	0	0	0	0	0	0
SbiRTX430.01G061700.v2.1	0	0	0.543459	0	0	0	3.21182	0	0.64566	0	0	2.11415
SbiRTX430.01G061800.v2.1	63.568008	69.034004	45.490292	45.676323	68.487404	54.352535	96.432503	77.588158	87.301018	55.385391	64.186401	77.772041
SbiRTX430.01G061900.v2.1	70.511681	33.365486	151.559998	51.951015	100.633003	15.702377	20.769958	15.245667	167.827057	15.553127	18.335342	29.109268
SbiRTX430.01G062000.v2.1	152.616547	78.999329	82.408241	127.309654	185.880585	163.624344	199.856369	128.522324	80.227043	183.709503	226.964081	87.250076
SbiRTX430.01G062100.v2.1	3054.943115	3805.144775	1222.891602	6882.275391	4776.799316	5874.868652	5039.96875	5408.506836	2555.539307	4005.437256	7914.504883	3010.234619
SbiRTX430.01G062200.v2.1	84.656433	91.474899	93.513741	77.464012	46.160576	41.092972	30.707525	29.63269	57.597954	34.53265	64.970032	27.064571
SbiRTX430.01G062300.v2.1	140.404434	108.251045	248.911804	109.259575	191.678589	62.127762	56.042587	76.372154	356.995697	85.387657	101.429916	100.303215
SbiRTX430.01G062400.v2.1	38.741558	26.755312	95.313873	53.115005	63.924305	29.265266	38.483749	43.774136	161.009415	50.922283	54.233456	59.475712
SbiRTX430.01G062500.v2.1	27.341747	14.994175	6.907272	21.953213	35.651184	39.431927	38.246304	30.911354	31.11503	25.709904	68.203629	27.116634
SbiRTX430.01G062600.v2.1	0	0	0	0	0	0	0	0	0	0	0	0
SbiRTX430.01G062700.v2.1	0	0	0	0	0	0	0	0	0	0	0	0
SbiRTX430.01G062800.v2.1	62.311111	7.496296	2.110778	0.028611	1.539714	1.898994	0.489699	9.816667	14.436263	7.955555	8.376115	0
SbiRTX430.01G062900.v2.1	0	0	0	0	0	0	0	0	0	0	0	0
SbiRTX430.01G063000.v2.1	21.492422	15.526326	27.301468	26.426407	56.763336	28.470982	37.220184	37.110268	63.445415	58.302155	37.259674	31.397686
SbiRTX430.01G063100.v2.1	23.222567	5.235703	20.061829	44.102394	27.711788	21.761978	28.234158	32.845695	17.841858	22.279753	35.898762	24.363214
SbiRTX430.01G064300.v2.1	429.327881	393.758209	705.869019	800.932617	807.743591	698.453979	719.720886	660.32605	554.754089	550.924866	1404.031494	526.128418
SbiRTX430.01G064400.v2.1	76.64743	65.221069	16.430712	85.243172	100.151009	101.954971	147.49202	100.142067	39.571114	85.486343	183.315826	77.673286
SbiRTX430.01G064500.v2.1	38.874641	21.098934	52.753017	43.217533	40.843918	7.436706	5.016387	9.070464	53.343636	14.29025	11.200533	19.271814
SbiRTX430.01G064600.v2.1	117.416664	83.3414	91.077179	99.370964	85.10215	75.139786	60.732529	54.540321	154.457367	84.008064	109.370964	47.662636
SbiRTX430.01G064800.v2.1	129.960144	103.545212	174.254776	168.654846	235.050934	174.136856	180.469162	193.164658	188.123489	191.819016	274.300232	171.829437
SbiRTX430.01G064900.v2.1	0	0	0	0	0	0	0	0	0	0	0	0
SbiRTX430.01G065000.v2.1	30.070332	12.538752	28.803116	16.900743	21.070595	4.823779	3.305737	3.478503	39.955776	8.839172	5.769905	9.20515
SbiRTX430.01G065100.v2.1	136.787033	163.976196	58.417484	85.952377	51.473545	66.810844	75.056877	51.039684	48.276455	57.621693	106.977516	27.017197
SbiRTX430.01G065200.v2.1	129.796219	158.241974	88.287445	189.359329	193.198059	250.167145	276.898865	220.733856	109.266144	256.970825	372.814728	165.847748
SbiRTX430.01G065300.v2.1	0	0	0	0	0	0	0	0	0	0	0	0
SbiRTX430.01G065400.v2.1	4066.812744	13155.238281	1904.157593	3446.313965	3497.396729	4297.29248	6967.135254	6028.98584	4572.171387	4383.754395	7236.985352	3547.763672
SbiRTX430.01G065500.v2.1	16.193926	13.054673	52.517014	24.675701	45.845795	17.103739	19.388317	15.885047	72.897339	21.631775	27.690655	24.518225
SbiRTX430.01G065600.v2.1	0	0	3.246398	1.581739	4.60087	0.72029	1.044348	0	12.790435	0.30029	0.147246	2.938551
SbiRTX430.01G065700.v2.1	65.839928	65.604416	49.871342	70.361542	116.895126	83.045998	69.909843	95.172035	113.585648	90.818764	66.023003	64.24839
SbiRTX430.01G065800.v2.1	137.884018	87.161514	44.784721	61.109486	146.249329	128.137665	114.643364	59.797836	235.937469	134.866653	109.875336	107.370735
SbiRTX430.01G065900.v2.1	26.444822	18.810421	32.424217	37.442596	21.192543	3.67867	5.199958	6.212879	27.415613	4.690532	5.622749	10.781191
SbiRTX430.01G066000.v2.1	65.596558	57.022804	153.623093	73.209824	130.184769	19.975109	13.872035	22.191113	135.401474	30.704979	21.14016	53.732876
SbiRTX430.01G066100.v2.1	2.887825	1.490577	1.970863	0.624589	2.991624	0.205205	0.487885	1.218068	0.901543	1.250374	1.748729	0.664972
SbiRTX430.01G066200.v2.1	8.173651	5.200242	12.180031	7.792506	13.344481	11.598308	7.41942	19.427479	11.098748	7.971797	13.322321	7.811845
SbiRTX430.01G066300.v2.1	116.236786	66.763901	28.925827	92.376114	103.701439	102.73027	109.301308	122.273849	82.478569	133.426224	143.439941	79.501717
SbiRTX430.01G066400.v2.1	0	0	0	0	0	0	0	0	2.629017	0	0	0
SbiRTX430.01G066500.v2.1	2.646312	2.215437	4.463035	13.559355	15.923303	6.30679	11.025403	5.046898	34.832767	14.874939	13.465559	12.326331
SbiRTX430.01G066600.v2.1	235.776718	172.446548	222.577072	179.436691	265.480286	127.955269	163.75209	146.388931	311.884735	140.119781	183.145569	117.800606
SbiRTX430.01G066700.v2.1	15510.733398	10187.976562	1264.270142	3274.924561	6103.669922	4577.277344	8833.602539	7105.714355	5254.285645	7452.487793	4213.15332	3725.589844
SbiRTX430.01G066800.v2.1	60.085949	52.160591	24.506041	17.062151	64.42057	6.951159	12.931499	12.840469	101.936829	57.55378	29.85314	27.279741
SbiRTX430.01G066900.v2.1	599.090454	264.744568	280.967896	337.574005	451.464661	388.128693	488.494812	440.917023	581.858826	426.515564	290.757782	292.934967
SbiRTX430.01G067000.v2.1	46.669281	25.980396	17.658787	28.567806	17.445341	18.704103	28.602167	20.317574	19.982805	27.203184	34.109085	13.209871
SbiRTX430.01G067100.v2.1	0	0	0	0	0	0	0	0	0	0	0	0
SbiRTX430.01G067200.v2.1	68.796486	41.226887	146.267807	52.368149	93.7005	10.743325	11.74542	9.065574	145.607208	22.257143	9.96028	20.589228
SbiRTX430.01G067300.v2.1	7.978386	4.983309	22.229296	9.471258	14.663887	1.916706	2.608081	1.387807	15.608275	4.608868	1.57384	5.782739
SbiRTX430.01G067400.v2.1	28.273632	60.7285	34.497734	64.936745	59.714287	55.739162	67.727081	47.765457	133.891968	79.06752	60.834393	61.039089
SbiRTX430.01G067500.v2.1	354.102997	456.182312	274.548767	528.262512	415.434814	370.703735	432.473114	319.565186	411.483154	315.484039	687.931641	292.718323
SbiRTX430.01G067600.v2.1	0	0	0	0	0	0	0	0	0	0	0	0.394231
SbiRTX430.01G067700.v2.1	0	0	1.250857	0	6.151157	0	0	1.490488	0.899536	1.315167	1.262725	1.272494
SbiRTX430.01G067800.v2.1	247.588272	340.716217	354.746002	212.544144	338.378265	188.407593	170.333099	181.89621	215.98465	167.221039	265.856537	145.28862
SbiRTX430.01G067900.v2.1	89.844933	95.668633	96.717499	99.201653	88.129128	58.118515	65.693985	64.166275	137.00708	90.790092	96.73526	74.721107
SbiRTX430.01G068000.v2.1	22.349005	6.426462	21.136736	4.608198	8.908981	2.966847	1.503617	3.27607	21.564428	3.324894	1.022604	2.677516
SbiRTX430.01G068100.v2.1	41.647121	45.931683	93.559776	65.502419	70.626953	34.060249	22.913395	18.101936	90.956871	29.535772	35.387306	34.521511
SbiRTX430.01G068200.v2.1	15.481799	21.977873	18.494888	41.291222	29.975731	36.853317	15.779443	32.129906	21.662035	23.763027	57.418987	29.203783
SbiRTX430.01G068300.v2.1	195.654236	168.657104	60.299877	210.752289	150.356079	181.289566	304.120972	260.797577	68.092094	295.441528	303.225922	118.471329
SbiRTX430.01G068400.v2.1	338.692993	429.462433	143.812149	249.794907	220.185989	316.098083	263.24585	257.261139	133.528061	198.375793	311.709564	170.501907
SbiRTX430.01G068500.v2.1	0	0	2.827179	0	4.683388	2.042997	0	0	5.446903	0	2.203257	0.388925
SbiRTX430.01G068600.v2.1	0	0	0	0	0	0	0	0	0.122699	0	0	0
SbiRTX430.01G068700.v2.1	0	0	0	0	0	0	0	0	0	0	0	0
SbiRTX430.01G068800.v2.1	1.192233	1.860971	9.643244	6.821566	7.139296	1.671771	2.799445	2.309223	7.927402	7.080504	1.005745	4.245779
SbiRTX430.01G068900.v2.1	0	0	0	0.004218	0.340649	1.713419	0.0309	0.024772	0	0.204515	0.028886	0.001082
SbiRTX430.01G069000.v2.1	202.687897	185.978226	415.452698	225.405243	337.590332	164.287506	218.863708	152.126617	428.809814	208.778229	278.786102	173.9496
SbiRTX430.01G069100.v2.1	0	0	0	0	0	0	0	0	0	0	0	0
SbiRTX430.01G069200.v2.1	0	0	0	0	0	0	0	0	0	0	0	0
SbiRTX430.01G069300.v2.1	0	0	0	0	0.25946	0.048132	0	0	0.006481	0	0	0
SbiRTX430.01G069400.v2.1	28.233833	5.306467	18.738541	12.463377	21.11809	7.765128	9.643273	11.870058	45.397907	12.047195	8.064052	16.135765
SbiRTX430.01G069500.v2.1	0	0	0	0	0	0	0	0	1.293567	0.079532	0	0
SbiRTX430.01G069600.v2.1	0	5.773839	0	0	0	0	0	0	0.231051	0	0	0
SbiRTX430.01G069700.v2.1	60.547077	66.950485	62.578968	94.396103	89.629868	84.774353	152.023544	104.629059	145.430191	103.448051	164.879059	88.486198
SbiRTX430.01G069800.v2.1	0	0	0.813351	0	0.431907	0.874514	6.139105	0	5.770428	3.358949	1.151751	4.230545
SbiRTX430.01G069900.v2.1	3683.373047	3411.837402	4026.255127	2029.513916	3470.404785	2872.813477	2585.416748	2403.583252	3770.678467	2821.658691	3832.496094	2314.956299
SbiRTX430.01G070000.v2.1	2.280759	1.317408	15.05039	0.151832	7.969241	1.565118	0	10.375654	42.552685	0.675393	1.408377	14.074607
SbiRTX430.01G070200.v2.1	2.999692	4.393359	6.80307	2.450397	1.098611	1.078007	0.071693	3.342736	12.328949	1.604555	0.72073	0.219007
SbiRTX430.01G070100.v2.1	128.223557	93.012093	217.832733	88.064941	153.309937	79.242088	100.576103	114.843292	633.925964	80.218559	93.840263	101.157791
SbiRTX430.01G070300.v2.1	73.535355	103.886192	75.417542	95.225586	82.709763	94.585182	111.747475	131.053192	101.92997	95.971046	122.002022	62.297642
SbiRTX430.01G070400.v2.1	0.33106	2.681959	8.414966	2.529448	8.825171	0.450093	0.211407	0.65964	4.362058	0.310601	0	1.286423
SbiRTX430.01G070500.v2.1	0	0	0	0	0	0	0	0	0	0	0	0
SbiRTX430.01G070600.v2.1	7.154428	6.14156	28.162436	0.681302	15.85087	3.548827	1.227858	0	33.07608	4.120363	1.750946	7.588569
SbiRTX430.01G070700.v2.1	36.40675	24.338587	16.759138	49.568325	44.681656	52.516621	63.909798	38.657692	39.079674	44.079098	76.558456	39.237385
SbiRTX430.01G070800.v2.1	365.674194	305.017456	126.09597	367.530273	350.852325	394.268768	440.488586	360.60611	179.548141	404.651276	614.978821	267.874451
SbiRTX430.01G070900.v2.1	74.541748	203.081528	158.75116	161.852158	240.557953	190.756378	128.295181	196.708252	124.892929	163.867874	361.787323	165.031921
SbiRTX430.01G071000.v2.1	1499.157349	1803.396606	1179.151733	2026.183472	2314.876709	2609.421875	3116.020508	2659.874268	2124.859375	3318.772705	3942.329102	2125.388184
SbiRTX430.01G071100.v2.1	0	0	0	0	0	0	0	0	0	0	1.768293	0
SbiRTX430.01G071200.v2.1	34.013157	119.074562	25.653509	25.245613	46.837719	79.412277	114.149124	37.254387	36.293861	57.894737	103.201752	49.364037
SbiRTX430.01G071300.v2.1	7.371316	0	3.348723	14.015718	6.214145	9.806483	18.720039	3.095285	5.69057	12.108055	11.505894	6.495089
SbiRTX430.01G071500.v2.1	908.309082	539.523926	418.733429	358.928864	666.079834	360.735382	440.656281	384.710114	1419.066284	469.049866	371.010651	511.746704
SbiRTX430.01G071600.v2.1	46.701775	20.882412	67.490364	23.458843	40.72179	6.481611	2.988241	8.953965	71.241302	7.044283	2.288717	16.829622
SbiRTX430.01G071700.v2.1	15.406593	8.654169	24.437298	9.268261	20.600517	1.730446	1.170653	3.149968	28.230124	0	1.067227	7.012282
SbiRTX430.01G071800.v2.1	507.992706	488.036438	454.597443	485.682159	535.837891	530.065552	536.797791	506.576508	456.206726	523.93988	627.984497	374.705841
SbiRTX430.01G071900.v2.1	0	2.549694	7.035327	1.216439	3.072068	0	0	1.924635	8.367169	0	0	1.701366
SbiRTX430.01G072000.v2.1	8.488464	1.812788	3.280818	0	2.869479	0.197759	0	0	5.629532	0.280817	0.340145	3.239288
SbiRTX430.01G072100.v2.1	296.18808	246.642517	103.999413	72.29673	153.948593	124.632011	145.612152	110.523361	258.147186	147.186325	116.607018	60.898365
SbiRTX430.01G072200.v2.1	0	0	0	0	0	0	0	0	0	0	0	0
SbiRTX430.01G072300.v2.1	0	0	0.247737	0	0	0	0	0	1.417284	0.397531	0	0
SbiRTX430.01G072400.v2.1	13.696701	3.960542	32.831566	25.196114	30.366901	15.369847	29.448763	11.882215	60.166668	58.515312	23.094818	25.551237
SbiRTX430.01G072500.v2.1	16.920973	12.213563	39.264702	20.972109	34.555103	9.178015	8.085316	6.284659	46.472656	18.274542	10.085861	16.564394
SbiRTX430.01G072600.v2.1	16.185209	76.211761	14.745882	20.450756	14.022521	21.143867	32.428909	44.568741	21.091764	24.037647	50.116638	20.866217
SbiRTX430.01G072700.v2.1	4.171857	6.560784	13.480739	8.345328	18.761244	3.077739	1.344406	1.529873	25.845791	1.556863	1.358337	10.987543
SbiRTX430.01G073100.v2.1	23.444027	20.897438	8.376485	8.418386	14.26579	19.390244	25.383364	10.775485	15.682927	23.401501	21.72295	18.245152
SbiRTX430.01G072800.v2.1	3.973943	12.028396	10.374252	17.727945	13.658607	12.755595	21.368727	14.699189	10.632156	15.985967	23.391586	9.258246
SbiRTX430.01G072900.v2.1	111.071358	52.430214	181.652054	97.634666	144.867905	29.91361	24.163662	33.272449	182.004486	42.743622	32.944767	63.215904
SbiRTX430.01G073000.v2.1	0	0	0.215433	0	0	0.619557	0	0	0.864098	0	0	0
SbiRTX430.01G073400.v2.1	0	0	1.693159	1.373239	0.61167	0	0	0	1.194165	0	0	0
SbiRTX430.01G073200.v2.1	10.320315	5.315331	8.393435	19.460739	17.361031	11.044038	13.77607	5.595347	11.25405	7.45243	20.813877	16.077274
SbiRTX430.01G073500.v2.1	28.928265	17.04925	13.644541	4.432548	9.06424	5.72591	1.708779	2.220557	2.768737	14.17666	7.190578	1.750535
SbiRTX430.01G073600.v2.1	1.142857	0	10.924603	13.694445	19.373016	0	7.047619	0	4.428571	0	0.904762	3.595238
SbiRTX430.01G073700.v2.1	25.457165	31.263241	36.581776	23.297508	33.443924	32.303738	34.119938	41.024921	79.156929	43.954048	47.17173	33.760124
SbiRTX430.01G074100.v2.1	2.713827	1.406258	4.34421	3.802621	8.652849	1.3295	1.372025	1.205135	4.082375	1.092806	0.969778	3.106446
SbiRTX430.01G073800.v2.1	0	0	0.471882	0	0	0	0	0	0.749573	6.108788	1.53471	0
SbiRTX430.01G073900.v2.1	27.920565	14.296943	34.615768	22.54022	24.93257	5.085348	1.698327	2.808349	23.790953	3.689096	1.643403	11.486057
SbiRTX430.01G074200.v2.1	90.0811	101.667305	111.906128	101.178162	125.542145	77.098343	94.866539	84.690941	134.524902	83.823112	119.405479	70.053642
SbiRTX430.01G074300.v2.1	128.563675	107.663361	176.847763	123.107513	156.891968	93.869522	120.866386	144.054276	257.50589	119.813156	123.979126	107.268791
SbiRTX430.01G074400.v2.1	1.257098	2.03869	3.274259	5.034945	3.35819	0.834945	1.669579	1.368487	3.147582	1.644306	4.193448	0.866771
SbiRTX430.01G074500.v2.1	53.905727	19.610979	39.204056	53.491051	38.810261	49.269691	36.843079	33.242245	53.745823	24.076372	29.322195	15.674224
SbiRTX430.01G074600.v2.1	12.401694	11.913063	40.237404	20.209095	29.117699	5.51449	3.481498	8.609898	27.973473	1.559073	9.250557	12.636424
SbiRTX430.01G074700.v2.1	18.382824	10.588665	34.11787	22.607788	35.591793	8.07128	8.932546	6.006607	43.381432	12.651947	10.610918	14.726357
SbiRTX430.01G074900.v2.1	4.875868	2.587674	36.387589	12.759548	20.848091	12.299479	12.067708	11.065104	37.129341	17.382812	10.769965	22.710938
SbiRTX430.01G075000.v2.1	0.040895	1E-06	0.000377	0.003338	2.556504	0	0.041895	0.001132	0.102676	0.002305	0.002364	0.002388
SbiRTX430.01G075100.v2.1	124.126396	72.081764	231.712494	72.352638	147.666	9.081081	7.508154	13.972445	185.859314	22.345051	15.601292	41.555847
SbiRTX430.01G076100.v2.1	266.204681	237.409363	777.482483	196.616959	277.49707	68.62281	145.748535	146.309937	1126.163696	263.877197	171.479538	240.956146
SbiRTX430.01G075200.v2.1	126.418884	106.930534	409.737946	250.528702	291.347351	105.1381	148.352753	107.008316	383.866882	110.415138	222.767883	163.127289
SbiRTX430.01G075300.v2.1	326.973877	401.75412	208.851791	697.178894	472.394104	591.142517	643.951294	557.946594	450.53891	642.299805	1168.252441	435.694489
SbiRTX430.01G075400.v2.1	0	1.246142	4.998118	1.123824	4.559278	3.305984	2.092586	0.677456	4.043658	3.986074	1.418893	2.644336
SbiRTX430.01G075500.v2.1	61.687428	51.518383	158.461853	43.227509	128.689026	48.904972	84.47654	68.359642	314.725769	81.78019	73.626183	85.714722
SbiRTX430.01G075600.v2.1	126.686188	147.511002	85.002151	170.790146	153.251434	164.161804	112.918503	108.963913	63.709606	137.689056	158.973953	94.845123
SbiRTX430.01G075700.v2.1	1.644038	0.261406	4.216183	0.229226	2.67502	1.223847	0	0.221512	3.923156	0.790831	1.704871	1.090588
SbiRTX430.01G075800.v2.1	0.64877	0	0.009348	0	0.005452	7.370038	0.026846	0	0.004784	0	0	3.006711
SbiRTX430.01G075900.v2.1	0	1.59375	2.140625	10.497396	0	14.28125	0	2.046875	0.989583	0	1.174479	2.359375
SbiRTX430.01G076000.v2.1	21.072319	60.477554	63.388405	94.475685	68.329491	100.832138	66.615959	103.727554	82.801743	89.179085	133.949661	51.978493
SbiRTX430.01G076300.v2.1	311.010529	421.976624	288.68985	219.801407	570.929321	465.963776	236.53154	213.615662	325.580597	229.108063	562.686279	267.522186
SbiRTX430.01G076500.v2.1	504.315918	504.229614	1018.370605	638.38031	653.401001	440.995789	501.735168	634.459351	1446.67981	559.358459	1250.775757	623.896667
SbiRTX430.01G076800.v2.1	22.1989	14.858468	15.864652	5.936104	32.948471	24.056337	16.868774	10.977672	41.061489	39.551014	7.252834	16.902782
SbiRTX430.01G077200.v2.1	1.126087	0	0.838043	0	0.122826	0	0	2.028261	4.545652	0	0	1.021739
SbiRTX430.01G077100.v2.1	1.082718	0	2.499029	0.745631	2.408155	0	0	0	4.598835	0.35068	0	1.850874
SbiRTX430.01G077300.v2.1	1184.080078	866.238708	235.473038	860.797363	904.357178	1023.815063	751.785522	610.752197	233.217209	615.698425	1064.636963	393.063629
SbiRTX430.01G077400.v2.1	7.673869	3.519364	2.49735	3.879331	6.646148	2.880147	6.47289	8.5638	2.736241	5.712597	3.092947	7.271504
SbiRTX430.01G077500.v2.1	0	1.258501	2.25932	0.428103	1.770176	0	0	0.934863	4.038918	0.467022	1.072511	0.140926
SbiRTX430.01G077600.v2.1	32.401436	0.310062	15.942505	0	30.059547	15.753592	17.331623	16.861397	139.150925	44.352158	12.14579	11.203285
SbiRTX430.01G077700.v2.1	90.917923	87.61557	112.774292	76.210014	125.12735	71.275803	86.072418	69.335548	210.614944	68.986122	106.165352	80.2752
SbiRTX430.01G077800.v2.1	324.432587	433.126556	182.290451	241.817429	207.69606	228.439835	234.098541	190.344391	138.683609	171.05394	375.902496	164.03215
SbiRTX430.01G077900.v2.1	0	0	5.741446	3.304497	2.072336	1.262952	0.874878	0.645161	6.131965	0.207234	2.129032	0.134897
SbiRTX430.01G078000.v2.1	0	16.289135	3.624309	0	5.550644	10.093922	19.412523	2.073665	22.081032	0	6.324125	5.441988
SbiRTX430.01G078100.v2.1	43.566986	16.571913	33.754543	32.041885	56.566055	36.204498	47.391438	34.991993	55.713272	40.673237	59.754845	33.881424
SbiRTX430.01G078200.v2.1	197.84053	145.3535	123.076851	163.061478	148.325653	136.156586	128.846298	136.487991	101.37944	92.718536	191.857834	89.903938
SbiRTX430.01G078300.v2.1	81.700623	91.230507	64.469551	132.560043	98.833809	86.780876	82.524757	76.562325	81.334663	108.195786	136.305069	67.898689
SbiRTX430.01G078400.v2.1	0	3.300885	5.233274	9.616991	7.295575	5.992212	7.387965	2.428673	10.220177	4.059823	7.048496	6.127434
SbiRTX430.01G078500.v2.1	8.521614	12.870317	4.748319	12.965418	38.327568	7.826129	10.214217	1.774256	59.269932	9.478386	4.719501	6.726225
SbiRTX430.01G078600.v2.1	3.436123	10.738987	9.781939	0	23.134361	3.218062	2.753304	0	14.148679	9.07489	4.94163	8.551763
SbiRTX430.01G078700.v2.1	1042.99939	1056.425049	498.727448	883.397461	1049.172241	1067.051636	1127.497803	917.022888	717.878052	784.308777	1340.219238	694.09668
SbiRTX430.01G080400.v2.1	36.402473	10.424396	10.019674	12.078134	12.28443	23.019674	6.189994	10.947723	17.291737	20.358067	9.49466	9.168073
SbiRTX430.01G078800.v2.1	10.69075	14.165261	10.255465	21.458523	23.760675	47.703236	21.238174	23.957489	27.625425	45.9841	44.17112	25.781578
SbiRTX430.01G078900.v2.1	29.522282	100.717018	26.439394	76.523972	45.012943	69.867294	83.777252	46.476261	25.462809	53.689812	119.471512	47.59734
SbiRTX430.01G079000.v2.1	24.53385	5.602962	17.319817	38.549717	41.323696	23.179831	45.442173	20.380114	44.25811	38.645981	38.21756	24.834627
SbiRTX430.01G079100.v2.1	94.931778	37.617477	64.07589	48.791492	85.695282	80.797241	129.078568	143.345734	77.081642	92.633575	159.575317	70.609047
SbiRTX430.01G079200.v2.1	50.310272	40.453529	77.160027	64.514328	44.553459	45.79874	34.309921	50.549267	105.537735	56.581062	81.328445	51.037037
SbiRTX430.01G079300.v2.1	0	0	0	0	0	0	4.95438	4.554745	0	0	0.445255	5.510949
SbiRTX430.01G079400.v2.1	12.742543	18.128729	11.982732	11.376766	30.147566	41.894821	51.886971	55.874413	33.974884	27.847723	65.405022	54.400314
SbiRTX430.01G079500.v2.1	0	0	0.191571	0	2.925287	0	0.417625	0	0.192848	0	1.155811	3.335249
SbiRTX430.01G079600.v2.1	80.277824	69.232254	156.521133	85.316391	127.391899	98.492554	97.530334	74.869415	179.915131	87.210777	128.005264	90.351448
SbiRTX430.01G079700.v2.1	352.946228	316.353668	140.750671	170.901764	159.485855	219.179916	228.903717	151.915207	348.530334	254.473618	253.32988	218.45192
SbiRTX430.01G079800.v2.1	27.469883	11.728946	34.258228	20.266592	20.309258	11.434467	7.062465	10.236754	55.715282	15.429169	14.317903	16.957891
SbiRTX430.01G079900.v2.1	558.350098	325.958405	803.425049	239.723404	363.800781	138.137329	163.557053	250.269821	1615.767456	222.663437	179.440033	309.822052
SbiRTX430.01G080000.v2.1	0.284855	0	0.899884	0.912139	0.486936	0.919075	0	0	0.768092	0.186127	0.341503	0
SbiRTX430.01G080100.v2.1	51.0056	41.056011	79.546318	63.265495	94.727959	43.539581	40.880508	38.749443	74.318893	58.068893	49.680359	41.141895
SbiRTX430.01G080200.v2.1	120.33651	57.363907	145.100662	70.625969	118.243004	51.159023	30.40262	38.783798	112.245979	19.604527	49.466946	54.274567
SbiRTX430.01G080500.v2.1	130.599655	88.508156	326.893127	126.303612	269.546631	89.005829	97.821678	103.141319	317.067657	109.915504	149.14772	134.153259
SbiRTX430.01G080600.v2.1	1491.951538	2024.763672	609.49353	993.945679	962.866455	801.702271	754.620911	653.254761	647.582581	671.003357	904.340698	511.110504
SbiRTX430.01G082100.v2.1	46.551826	15.290082	10.418344	9.700224	34.501118	17.724833	24.554064	70.804626	37.440716	26.510813	18.337807	11.255779
SbiRTX430.01G080700.v2.1	53.904942	72.211411	227.404938	69.013687	114.300377	18.939163	20.977186	12.851711	178.142212	32.541447	20.393917	49.624336
SbiRTX430.01G080800.v2.1	19.293613	7.586241	16.579329	4.865701	16.641541	3.722844	0.862409	4.081633	29.920013	4.761027	2.271231	8.0474
SbiRTX430.01G080900.v2.1	0.367201	0	0.26025	0	1.197504	0	0	0	1.516934	0.993226	0	0
SbiRTX430.01G081000.v2.1	226.821198	52.687115	19.060472	92.304993	62.907101	20.885189	17.54426	23.909729	30.621386	19.668711	10.013147	17.150745
SbiRTX430.01G081100.v2.1	274.393188	212.204926	366.354828	181.063705	418.686462	202.253433	163.210724	184.816071	1067.185425	273.170166	136.025345	233.142654
SbiRTX430.01G081200.v2.1	0	0	0	0	0	0	0	0	0	0	0	0
SbiRTX430.01G081300.v2.1	2.172477	13.053211	14.688073	27.337982	12.26055	28.480734	24.253578	17.597065	17.579082	25.972477	27.148624	9.957431
SbiRTX430.01G081400.v2.1	5.96499	5.422945	21.410753	4.083464	10.842763	1.464208	0.7593	4.205377	12.338075	3.079712	2.131291	4.025321
SbiRTX430.01G081500.v2.1	0	0	0	0	0	0	0	0	0	0	0	0
SbiRTX430.01G081600.v2.1	0	0	0	0	0	0	0	0	0	0	0	0
SbiRTX430.01G081700.v2.1	21.986116	5.711226	29.174335	23.071796	21.791353	21.351448	5.672749	13.675526	21.6071	12.644189	21.100952	13.980166
SbiRTX430.01G081800.v2.1	18.19482	11.778153	36.368813	21.803492	36.567566	4.12669	2.642455	6.141329	47.487049	3.350225	4.595721	11.429618
SbiRTX430.01G081900.v2.1	174.845612	54.298244	424.810516	66.228073	258.347382	63.817543	71.978951	66.182457	583.803528	57.403507	92.073685	96.975441
SbiRTX430.01G082000.v2.1	408.595184	412.627319	316.721802	275.056976	477.298065	388.444458	463.134674	385.293701	272.756012	359.195862	500.143127	337.194061
SbiRTX430.01G085300.v2.1	58.919403	23.378233	58.845043	35.18082	53.564442	6.078448	7.842241	10.800647	82.116379	16.693535	9.3639	24.07373
SbiRTX430.01G082200.v2.1	0	0	0.169473	0	0	0	0	0.552189	0	0.246914	0	0
SbiRTX430.01G082300.v2.1	29.606863	30.269608	15.568627	7.702941	4.360785	15.850982	21.580393	18.657843	22.265686	15.499021	17.104902	11.644117
SbiRTX430.01G082400.v2.1	120.950989	126.58213	405.269592	80.703972	236.50943	26.701736	31.142431	60.249626	458.302246	44.140446	42.238708	96.064018
SbiRTX430.01G082500.v2.1	6.874284	10.765694	38.952572	28.884687	26.187693	5.524704	8.210991	1.544617	66.994576	11.101417	3.324508	10.391432
SbiRTX430.01G082600.v2.1	10.381443	2.113229	15.944439	6.683066	14.166775	2.818869	2.442067	1.863729	20.719082	4.753474	2.818847	3.549601
SbiRTX430.01G082700.v2.1	0	0	0	0	0	0	0	0	0	0	0	0
SbiRTX430.01G083000.v2.1	0.855494	0	0.449317	0.780416	0	1.686069	1.4654	1.953819	1.30534	0.028885	0.632434	0
SbiRTX430.01G082800.v2.1	59.772263	20.522774	54.619648	44.986404	50.523582	23.938137	17.818491	30.418083	48.60775	29.682529	30.490822	29.717878
SbiRTX430.01G082900.v2.1	2592.114014	2439.138184	832.534851	3947.376953	3234.751953	4040.000732	4337.312988	3054.063721	1254.475342	3415.029785	5863.560547	2207.518066
SbiRTX430.01G083100.v2.1	57.075153	56.791901	86.365196	61.807251	71.650093	64.544533	48.242912	46.584606	73.282898	70.01429	71.017815	50.23484
SbiRTX430.01G083200.v2.1	0.329864	0	3.609117	1.678751	1.421752	0	1.329864	0.819095	4.642498	0	1.645011	2.332376
SbiRTX430.01G083300.v2.1	244.052673	215.053421	155.449966	233.569595	170.220459	177.89917	198.447708	166.741913	138.039124	160.662903	273.647095	106.030853
SbiRTX430.01G083400.v2.1	0	0	0	0	0	0	0	0	0	0	0	3.502348
SbiRTX430.01G083500.v2.1	73.072433	67.725792	83.415901	60.744522	139.689392	85.249825	118.023674	86.912369	152.025085	83.036758	137.935333	83.598579
SbiRTX430.01G083600.v2.1	452.692383	854.621826	418.764069	460.911804	549.030884	491.876526	565.487305	682.259094	723.112488	499.125702	693.529236	514.917297
SbiRTX430.01G083700.v2.1	1543.783691	3036.787354	844.439697	3765.698486	3514.592285	4750.382812	4064.748291	2754.911377	1862.397217	3135.390137	6716.603027	3331.616943
SbiRTX430.01G083800.v2.1	34.75066	24.575296	60.061096	34.309776	51.608654	26.680647	41.620872	49.523117	83.518494	38.791283	80.580254	49.036987
SbiRTX430.01G083900.v2.1	55.722073	63.457699	109.040398	17.939262	58.010574	7.484816	6.415944	12.560195	107.513283	6.920825	7.875813	15.453091
SbiRTX430.01G084000.v2.1	211.370865	137.386597	218.322845	239.136597	202.799667	148.090225	151.018219	158.124176	261.297607	188.721024	222.721024	177.819946
SbiRTX430.01G084100.v2.1	0	7.317267	5.84322	7.15625	18.536547	13.730932	30.038136	6.714513	18.17214	25.757944	18.492056	14.572563
SbiRTX430.01G084200.v2.1	87.045456	89.98513	62.354221	41.71854	102.657463	79.209503	142.4599	175.670471	155.710571	146.364929	75.198616	75.539566
SbiRTX430.01G084300.v2.1	180.588013	91.287292	68.418709	13.541007	303.086792	48.169304	25.241726	59.618946	255.477692	207.057068	24.252277	80.074821
SbiRTX430.01G084400.v2.1	347.875061	147.735077	105.494705	138.023422	188.573334	172.491913	169.179031	90.594536	23.247629	147.907974	161.267151	67.271057
SbiRTX430.01G084500.v2.1	6.01255	9.129493	3.247005	19.559042	3.613235	18.381062	12.903024	9.200799	3.133486	10.815174	9.347404	8.452368
SbiRTX430.01G084600.v2.1	0	0	0.086682	0	0	0	0.319149	0	0	0	0.533885	0
SbiRTX430.01G084700.v2.1	0	0	0.479487	0.650549	1.5337	2.044322	0.47326	2.914652	0.408425	1.050183	2.31282	0
SbiRTX430.01G084800.v2.1	0.347814	7.14094	4.662192	9.404176	9.071589	3.248322	1.017897	0.08352	6.849739	5.06003	6.827368	7.35906
SbiRTX430.01G084900.v2.1	0.353628	0.015551	0.438587	0	0.158672	0.027148	0.065894	0	0.096336	0.056405	0.142725	0.096468
SbiRTX430.01G085000.v2.1	14.508157	6.674924	27.841087	11.03142	19.774622	6.809668	7.696677	6.793958	26.835348	5.299094	11.564955	14.7571
SbiRTX430.01G085100.v2.1	978.846191	1073.279419	1152.085693	1108.804932	960.952026	1086.6604	1176.115601	1154.482178	1693.63501	1142.586792	1428.253784	895.753052
SbiRTX430.01G085500.v2.1	419.457581	315.795898	329.013062	325.128601	349.099731	294.029816	363.764221	300.412872	236.488815	212.722275	640.69989	304.485565
SbiRTX430.01G087300.v2.1	0	0	2.375596	0	0	0	0	0	0.474738	0	0	0
SbiRTX430.01G085600.v2.1	153.506821	158.445389	269.312714	143.762375	152.311432	94.761093	107.285835	107.546928	254.515045	86.105377	120.777306	79.549919
SbiRTX430.01G085700.v2.1	20.609369	10.99964	63.332085	45.599998	48.154957	30.767567	52.242882	29.683964	103.13945	41.942699	58.50901	34.331173
SbiRTX430.01G085800.v2.1	146.953918	110.903343	274.609283	365.198364	347.642731	72.175896	35.021915	38.805702	235.846863	77.654961	64.455185	126.543854
SbiRTX430.01G085900.v2.1	70.705574	63.049854	35.060413	101.656891	102.134308	86.847504	144.653381	108.253372	106.401176	101.690331	151.071564	87.737556
SbiRTX430.01G086000.v2.1	208.735626	203.477325	101.733566	275.790375	460.828064	497.958984	488.636536	480.194305	211.179703	380.714203	949.625061	381.457184
SbiRTX430.01G086100.v2.1	0	0	0.608554	0	0	0	0	0	0.110991	0	0	0
SbiRTX430.01G086200.v2.1	1135.992432	293.868591	273.828186	166.430832	360.741638	121.085281	143.562851	173.882507	142.087173	173.718887	131.599487	98.237526
SbiRTX430.01G086300.v2.1	607.151978	372.491089	340.816559	162.884689	304.142059	141.115829	152.803452	122.745285	162.151993	108.636795	215.319702	136.513107
SbiRTX430.01G086400.v2.1	28.477411	15.538762	9.271612	24.418293	16.095371	7.058561	19.025097	13.566648	14.968767	15.258226	30.652538	19.253765
SbiRTX430.01G086500.v2.1	62.571789	0.584383	39.544712	3.491184	31.807304	9.209068	8.791561	8.518262	105.292824	14.879093	3.515113	4.201511
SbiRTX430.01G086600.v2.1	70.357964	29.512913	19.795912	7.882711	24.643831	3.360115	4.788379	7.256815	23.067787	12.751434	3.77439	6.13307
SbiRTX430.01G086700.v2.1	513.665222	409.094391	746.358398	415.9646	442.265472	351.144531	389.905609	493.404144	1076.306763	495.191742	465.625366	513.283203
SbiRTX430.01G086800.v2.1	9.548086	6.516616	13.958711	6.435549	12.123363	3.456697	2.122356	3.116062	20.210978	3.648036	3.286505	9.960221
SbiRTX430.01G086900.v2.1	55.877193	72.7034	159.651321	80.125549	136.710526	38.732456	42.101974	48.960526	221.295502	46.10965	56.329494	54.880482
SbiRTX430.01G087000.v2.1	86.99926	111.341515	114.73571	212.611725	134.46994	177.885666	154.846329	150.266525	119.213066	155.846344	260.584991	90.323685
SbiRTX430.01G087100.v2.1	16.753773	10.817924	24.045048	14.598821	23.677359	8.24434	6.185849	7.619339	31.268867	8.121698	7.109434	7.830189
SbiRTX430.01G087200.v2.1	2377.917969	3555.29248	3009.113281	2388.701172	2728.150879	1910.39563	2333.748047	2229.755859	2999.263672	2733.463379	3420.713623	1916.702515
SbiRTX430.01G087500.v2.1	9.218348	11.195145	23.741949	11.166577	13.693939	2.207082	4.10971	2.935354	26.53326	7.028702	3.397532	10.180794
SbiRTX430.01G087600.v2.1	18.963081	16.120787	33.802567	41.444622	41.234951	38.770466	45.874599	36.000603	67.284508	36.459469	54.065006	44.240971
SbiRTX430.01G087700.v2.1	31.744253	22.246807	87.512131	19.444124	52.714558	8.77235	9.1788	11.393359	50.366859	12.488505	11.836206	18.957216
SbiRTX430.01G087800.v2.1	12.355649	9.203825	24.980574	3.222355	31.195757	2.980873	2.783025	3.439928	24.104004	1.775254	2.859534	5.717872
SbiRTX430.01G087900.v2.1	49.980259	42.025383	139.708298	26.973408	66.661163	16.214746	9.653908	16.687752	116.897263	15.048751	13.83723	16.211523
SbiRTX430.01G088100.v2.1	206.724808	179.538544	554.635864	254.894516	420.689728	100.926628	116.01532	139.164032	700.972595	132.875488	181.271744	212.01532
SbiRTX430.01G088200.v2.1	29.002455	78.964417	78.259506	57.084663	43.030674	44.676685	74.213493	63.744171	94.920242	53.624538	79.747238	53.561962
SbiRTX430.01G088500.v2.1	0.542532	0.206296	23.384127	1.051574	13.442063	8.412592	0.913597	0.655727	90.577286	11.144675	3.814467	8.361018
SbiRTX430.01G088400.v2.1	56.782608	51.434784	65.173203	112.527794	116.976837	126.915535	112.800072	152.569489	244.21489	190.335709	179.137558	120.242691
SbiRTX430.01G088600.v2.1	102.466454	43.024467	109.699287	63.378452	75.029594	26.994474	22.626677	35.064323	200.549744	36.316101	34.80505	34.132202
SbiRTX430.01G091400.v2.1	4.293987	0	10.559911	1.530067	10.449443	0.890465	0	3.070379	8.332067	1.741203	0.522293	1.984897
SbiRTX430.01G091600.v2.1	40.056602	17.260782	77.378708	15.660378	45.617588	11.234201	9.251348	8.22035	54.989197	13.56132	15.545901	12.899897
SbiRTX430.01G091700.v2.1	15.260846	10.593122	24.078438	6.989947	15.153704	2.088246	1.352116	0.805026	12.473763	4.497355	1.129202	4.512883
SbiRTX430.01G091800.v2.1	20.940926	8.724315	68.850815	16.773544	47.173588	4.775745	6.734161	5.971319	54.184788	12.568065	2.357693	13.422517
SbiRTX430.01G091900.v2.1	0	0	0.212963	5.875	0	0	0	0.236111	0	0	0	0
SbiRTX430.01G092000.v2.1	0	0	0.168179	0	3.685973	0	0	0	0.195394	0	0	0
SbiRTX430.01G092100.v2.1	0	0.085011	0.431767	0	0	0	0	0	0	0	0	0
SbiRTX430.01G092200.v2.1	330.667511	208.685501	294.61554	181.576385	290.880615	231.939713	221.023102	199.044922	325.254395	212.392807	306.679108	203.715027
SbiRTX430.01G092300.v2.1	37.45208	44.588608	86.389694	27.034811	63.887886	5.693744	2.674051	8.555606	62.307293	16.20886	3.302893	23.525768
SbiRTX430.01G088800.v2.1	20.904634	10.516454	60.065144	0.879785	91.027534	15.280725	22.550034	51.971794	185.926804	66.902618	8.830088	38.774345
SbiRTX430.01G088900.v2.1	0	0	0.1242	0	0.614051	0	0.13885	0	0.078907	0	0.273267	0
SbiRTX430.01G089000.v2.1	28.664558	13.982179	27.82716	28.584555	36.403175	16.508911	20.132845	12.182573	26.012091	25.019405	22.797789	20.703365
SbiRTX430.01G089100.v2.1	6.118326	6.185426	25.486652	13.838384	14.261905	1.67316	1.717172	1.712843	16.401154	2.623377	1.614719	3.090188
SbiRTX430.01G089200.v2.1	42.571915	12.021793	44.151039	20.757248	30.974607	10.135115	8.316089	18.793821	68.347923	12.41785	16.854654	28.931021
SbiRTX430.01G089300.v2.1	2590.122314	2445.205078	2724.446533	1659.789429	2560.362061	1933.738159	2175.911865	3646.802979	3300.081543	1595.110229	2762.233154	1647.026611
SbiRTX430.01G089400.v2.1	44.918919	33.482624	8.96139	48.585587	37.979408	48.655083	39.487774	32.158302	12.36937	63.933071	55.37323	21.649935
SbiRTX430.01G089500.v2.1	6.812165	4.592129	1.944544	0	0.529517	0	4.945438	1.005531	4.162695	9.539356	1.107334	1.562206
SbiRTX430.01G089600.v2.1	33.280617	14.839776	60.924416	25.383152	42.542934	7.803533	0.87666	2.999888	41.794647	10.119209	2.85748	21.113825
SbiRTX430.01G089700.v2.1	621.974182	1528.639038	246.71637	299.122528	1601.183838	951.428589	600.444763	553.580811	442.390015	1074.110107	451.372986	624.310425
SbiRTX430.01G089800.v2.1	0	0	0.34451	0	0.355906	0.066673	0	0	0.683402	0	0	0.594025
SbiRTX430.01G089900.v2.1	0	0	0	0	0	0	0	0	0	0	0	0
SbiRTX430.01G090000.v2.1	123.782608	78.463211	230.151337	55.578594	160.468231	33.038712	59.339466	58.89785	410.937561	73.943146	111.615387	113.418243
SbiRTX430.01G090100.v2.1	0.163498	7.174905	4.257469	3.207496	1.648017	5.467934	3.803368	4.922648	5.429798	7.645301	11.424769	4.873101
SbiRTX430.01G090200.v2.1	184.94339	80.136871	231.392166	80.290749	160.893402	20.497162	8.71713	20.698345	204.32196	30.440067	12.025716	49.163025
SbiRTX430.01G090300.v2.1	332.686707	413.390564	269.499695	462.862061	457.950348	537.567749	572.304138	404.956543	436.473328	459.857758	752.144714	400.367859
SbiRTX430.01G090400.v2.1	114.414375	82.939415	23.771406	8.25525	49.435379	19.392771	21.089661	20.794361	97.872375	26.596123	18.308561	16.465267
SbiRTX430.01G090500.v2.1	0	0	2.179073	1.21451	0.795555	0.636045	0	0.784088	4.232865	0.875236	0.733697	0.376642
SbiRTX430.01G090600.v2.1	312.981049	95.066628	263.553192	87.025368	161.66687	60.449383	63.890587	77.910049	258.238617	102.419319	78.139977	81.044662
SbiRTX430.01G090700.v2.1	1045.153564	409.102325	1036.977173	377.051147	750.310364	281.076782	654.280334	637.428406	2936.711914	655.222473	502.597321	613.659668
SbiRTX430.01G090800.v2.1	10.435176	3.741709	41.620102	15.161809	13.238191	20.189949	17.088442	20.782915	37.569851	31.492462	20.782915	5.828141
SbiRTX430.01G090900.v2.1	14.654832	17.387573	82.448227	5.616371	33.854042	18.068047	32.469429	45.516766	43.175606	29.527613	7.217949	12.972386
SbiRTX430.01G091000.v2.1	25.0431	17.440695	46.188274	27.519211	35.390743	6.470598	4.143669	9.344753	49.231483	10.920982	3.851654	15.844186
SbiRTX430.01G091100.v2.1	869.641724	846.073242	282.284088	416.07962	1704.403076	781.853699	827.29718	915.772888	734.513123	715.539001	1073.843872	595.478882
SbiRTX430.01G091200.v2.1	1259.507446	1102.405396	601.039734	816.109558	973.144958	779.865662	573.600281	553.06897	965.962097	584.630188	1091.285522	423.054779
SbiRTX430.01G091300.v2.1	465.797333	326.387421	88.381874	277.616608	225.822571	235.900757	178.647217	158.314316	21.951424	114.209846	280.96402	90.243607
SbiRTX430.01G092400.v2.1	5.730083	11.265161	7.331748	5.413198	7.346611	14.478002	19.177767	9.595125	35.914124	8.966112	12.021403	12.791914
SbiRTX430.01G092500.v2.1	19.190414	17.91888	56.32465	31.171309	34.360432	6.91807	1.907383	2.758744	46.743568	11.162889	2.805121	11.329663
SbiRTX430.01G092600.v2.1	118.493553	99.800735	234.887146	172.751541	178.404678	66.957573	71.954491	73.358551	204.059845	89.850555	105.023987	66.911438
SbiRTX430.01G092700.v2.1	234.964386	149.947403	415.52652	208.695038	231.317932	107.76516	139.847153	172.567001	487.484711	189.36911	256.428955	170.586029
SbiRTX430.01G092800.v2.1	0	0	2.071895	0	0.588235	0	0	0	0	8.078431	0	0
SbiRTX430.01G092900.v2.1	11.332562	0.541353	10.773472	2.584731	8.164642	2.390206	1.556777	0.761712	8.869925	3.181222	0.131097	3.760362
SbiRTX430.01G093000.v2.1	44.385258	22.227316	14.553058	37.467968	8.074651	25.096704	17.624575	17.09231	39.554192	21.959688	24.32332	34.909611
SbiRTX430.01G093100.v2.1	41.449741	16.794538	40.767666	36.33894	31.20384	4.149749	9.279316	6.365602	29.182383	14.668865	9.334449	12.294012
SbiRTX430.01G093200.v2.1	748.086853	180.731354	215.343201	142.755875	292.105225	140.441269	304.776306	297.581207	553.157532	246.639435	148.997955	141.554642
SbiRTX430.01G093300.v2.1	2158.78418	511.702667	1030.254517	240.37532	910.150818	319.17395	326.765198	641.148254	1560.886108	418.928009	272.543274	180.773773
SbiRTX430.01G093400.v2.1	0	0	0	0	0	0	0	0	0	0	0	0
SbiRTX430.01G093500.v2.1	0	0	0	0	0	0	0	0	0	0	0	0
SbiRTX430.01G093600.v2.1	0	0	0	0	0	0	0	0	0	0	0	0
SbiRTX430.01G093700.v2.1	156.598434	83.203949	335.358673	101.250557	225.283768	41.424309	28.462341	38.202087	346.308197	49.27927	25.709917	74.860176
SbiRTX430.01G093800.v2.1	53.906906	43.899521	111.923714	77.475807	86.485222	31.934429	21.298855	31.445143	92.782471	40.060215	45.933506	54.305134
SbiRTX430.01G093900.v2.1	10.16478	7.178617	6.520755	12.525157	5.267924	9.019497	21.241508	21.006918	12.35283	14.96478	18.102516	10.207547
SbiRTX430.01G094000.v2.1	0	0	0	0	0	0.683908	0	0	0	0	1.695402	0
SbiRTX430.01G094100.v2.1	3.940789	0	2.174342	0	7.213816	0	0	0	44.227467	0	0	0
SbiRTX430.01G094200.v2.1	389.563232	128.099609	196.126434	164.022995	323.093872	272.36972	291.432953	300.070892	212.030151	241.461685	507.927216	168.689651
SbiRTX430.01G094300.v2.1	4097.724121	4123.79248	2022.316162	2759.524658	3046.116943	2973.034424	3524.543945	3119.533691	1979.398193	3699.4021	3974.414062	2088.552002
SbiRTX430.01G094400.v2.1	23.587982	2.332311	90.166771	15.183936	42.177807	16.20233	37.702637	26.734518	97.554871	26.019007	36.576332	40.701408
SbiRTX430.01G094500.v2.1	192.32103	120.363876	76.948586	113.411995	219.932755	168.259064	219.508896	217.961105	244.804718	230.787079	242.14238	171.974945
SbiRTX430.01G094600.v2.1	31.079813	9.549668	32.725849	9.871134	20.635792	5.959818	5.028995	3.950523	49.11092	3.688826	5.804804	10.401061
SbiRTX430.01G094700.v2.1	4.830885	2.98074	19.983213	2.915785	8.315121	2.240002	1.121426	0.725255	8.202646	2.527961	0.707359	4.632239
SbiRTX430.01G094800.v2.1	36.215927	50.498314	32.556343	28.018219	42.183533	25.821188	23.837381	28.834007	20.012314	26.927126	49.068493	13.022942
SbiRTX430.01G094900.v2.1	0	0	0	0	0	0	0	0	0	0	0	0
SbiRTX430.01G095000.v2.1	0	0	0	0	0	1.845019	0	0	0	0	0	0
SbiRTX430.01G095100.v2.1	4105.782227	536.862549	232.015366	1050.243164	1762.189819	1117.106689	1664.382446	640.45752	639.158386	1379.016235	906.138367	518.930359
SbiRTX430.01G095400.v2.1	115.541641	197.839844	33.554226	156.009964	162.049637	273.242523	328.845673	209.229904	54.289627	244.434021	277.446686	175.921997
SbiRTX430.01G095500.v2.1	328.136566	292.655396	72.153549	386.479492	503.069885	581.508972	758.397522	571.49115	208.06575	464.548828	690.209412	439.865875
SbiRTX430.01G095600.v2.1	0.865248	64.087944	3.22695	0	0	1.906383	8.180141	8.448227	4.37048	0	5.848227	0
SbiRTX430.01G095700.v2.1	15.811841	67.953842	6.489714	0.33417	3.569493	2.710989	7.876568	16.421474	15.77455	8.03161	2.436528	3.963372
SbiRTX430.01G095800.v2.1	341.621979	397.52063	1300.75769	400.079895	562.794678	119.658936	209.733673	277.188141	1014.946289	266.71048	210.472504	332.75946
SbiRTX430.01G097100.v2.1	93.150436	78.227425	202.87291	100.790802	145.990494	18.440153	15.026659	17.663221	221.833786	30.168491	25.255444	49.931175
SbiRTX430.01G097200.v2.1	8.138271	6.093827	1.560494	0	0	0.246914	6.841975	5.901235	1.795062	1.139709	5.244444	5.296296
SbiRTX430.01G097300.v2.1	4.618083	14.804348	49.284336	3.342391	32.11512	1.085474	3.654644	2.492095	50.746937	4.88587	0.340909	5.074111
SbiRTX430.01G096000.v2.1	17.83934	9.644801	14.207941	20.646799	13.670691	3.773246	3.200783	3.964289	17.283957	9.827437	5.013568	6.735703
SbiRTX430.01G096100.v2.1	386.693115	462.758606	393.338776	260.980347	427.111298	321.33551	461.650574	350.945587	1383.715576	617.89032	582.274536	365.278229
SbiRTX430.01G096200.v2.1	33.647114	27.24896	57.562355	42.01709	44.002079	18.747807	7.121478	12.810162	56.187065	22.379215	28.900461	17.82679
SbiRTX430.01G096300.v2.1	89.959282	157.839203	73.366463	197.509323	151.415466	235.126297	233.966873	259.437531	89.272873	174.929611	248.836441	81.875084
SbiRTX430.01G096400.v2.1	2606.776123	2777.282227	1512.909546	1715.469238	2452.447998	2027.711792	1706.294678	1858.71936	2158.58667	2051.149414	2261.158936	1373.854614
SbiRTX430.01G096500.v2.1	15.87232	22.695906	19.679827	67.872322	53.755363	38.427876	21.931774	18.98538	105.369392	13.996102	33.903507	36.367443
SbiRTX430.01G096600.v2.1	6952.770508	8983.677734	2926.134766	8430.671875	6488.687012	6606.927734	7939.525879	7044.51416	3137.85791	6877.883301	9854.560547	4173.763672
SbiRTX430.01G096700.v2.1	1.82348	1.817568	8.644003	15.486909	4.378801	1.199324	4.490709	0	7.704799	4.524071	4.409628	3.353463
SbiRTX430.01G096800.v2.1	0	0	0	0	0	0	0	0	0	0	0	0
SbiRTX430.01G096900.v2.1	42.356525	27.018229	34.69146	64.000229	88.94355	111.794777	96.00679	58.285904	93.572784	145.336227	148.268723	86.026604
SbiRTX430.01G097000.v2.1	19.551126	16.263948	26.026224	23.003193	26.45402	14.508103	10.528493	12.488838	22.79213	14.397365	17.487383	14.885082
SbiRTX430.01G097400.v2.1	489.560181	458.056458	190.00444	395.104767	730.73999	638.692444	673.933899	641.293457	389.664948	571.575012	710.398193	471.223633
SbiRTX430.01G097600.v2.1	25.290148	37.914471	37.468422	84.121254	59.085529	66.843025	56.329124	56.226452	39.316147	48.962109	163.878174	51.959583
SbiRTX430.01G097700.v2.1	437.246582	189.584473	998.58905	339.698639	729.639282	415.890411	352.182648	528.059387	1455.000122	616.675781	596.730591	319.744293
SbiRTX430.01G097800.v2.1	0	0	0.263672	0	3.990234	0.149089	0	0.172526	11.868565	2.528429	0.467231	0.166667
SbiRTX430.01G097900.v2.1	0	0	0	0	0.471106	0	0	0	0.084858	0	0	0
SbiRTX430.01G098000.v2.1	43.512859	4.152767	67.447388	14.91972	25.328917	2.249415	9.084957	4.968044	84.063721	19.261105	14.247856	17.639906
SbiRTX430.01G098100.v2.1	0	0	0.143813	0	0	0	0	0	3.126188	1.387482	0	0
SbiRTX430.01G098200.v2.1	42.647079	34.915169	65.658829	38.519646	45.868896	9.787367	0	2.390011	66.855644	13.627984	2.285714	19.103561
SbiRTX430.01G098300.v2.1	437.606842	417.606842	810.314148	314.232208	521.346313	283.639038	261.247314	227.81366	687.534912	325.102448	367.640015	328.875122
SbiRTX430.01G098400.v2.1	24.235733	19.459919	18.031345	3.695652	10.430626	8.595183	12.48913	6.210598	33.579948	12.882473	15.57269	19.035423
SbiRTX430.01G098500.v2.1	15.867864	13.354394	62.832172	13.984606	26.889748	11.978121	0.765876	10.449006	51.687714	11.938422	10.387428	17.343719
SbiRTX430.01G098600.v2.1	45.477818	74.155289	26.653582	40.893341	112.378838	116.856659	79.691978	17.351536	62.475109	168.992325	220.566544	131.454773
SbiRTX430.01G098700.v2.1	0	7.932971	1.038043	0	1.899457	0	0	0	2.996524	0	0.644928	1.456522
SbiRTX430.01G098800.v2.1	0	3.000491	0.699411	0	0.88998	0	0	0	1.193795	0	0.027505	0
SbiRTX430.01G098900.v2.1	0	0	0.852713	0	0	0	0	0	0	0	0	0
SbiRTX430.01G099000.v2.1	1540.766724	1488.356812	239.628799	1230.790649	1261.93689	1355.99646	1162.749146	1119.490601	319.455505	1148.279541	878.610596	564.867676
SbiRTX430.01G099100.v2.1	0	0	0.645576	3.093297	0	0.261662	0	1.107239	0.613405	0.788204	7.047722	0
SbiRTX430.01G099200.v2.1	103.004898	97.322281	235.538193	106.084877	183.086685	52.753803	52.82753	51.210197	417.427094	53.114437	44.65461	86.592857
SbiRTX430.01G099300.v2.1	0	0	0	0	0	0	0	0	0	0	0	0
SbiRTX430.01G099400.v2.1	4.673233	3.641438	7.004251	9.872907	4.585289	1.710911	0.111647	1.02501	6.547691	2.102248	0.600327	1.341806
SbiRTX430.01G099500.v2.1	0	0	0	0	0	0	0	0	0	0	0	0
SbiRTX430.01G099600.v2.1	3.350055	1.251378	17.082966	7.255788	6.904631	7.776736	2.353914	0.880926	15.469129	12.329107	18.15904	4.247519
SbiRTX430.01G099700.v2.1	45.630829	44.597916	115.594902	50.528252	106.732307	16.889194	11.563906	16.67581	151.895233	33.32748	13.674712	45.656609
SbiRTX430.01G099800.v2.1	447.143585	582.737732	296.80954	385.990723	586.149292	531.598694	839.184021	826.227417	732.820312	582.308044	1048.933838	565.691528
SbiRTX430.01G101600.v2.1	3.126969	18.010826	9.490649	6.946358	8.289863	6.577756	9.10876	5.086614	9.157972	6.968996	17.538877	7.291338
SbiRTX430.01G101900.v2.1	8.542486	10.538462	13.007155	19.783989	33.385509	11.707067	13.901164	31.185152	19.139088	10.27907	13.872988	5.547406
SbiRTX430.01G100000.v2.1	19.054689	3.72594	47.00779	17.08127	33.921322	3.672472	0.921173	2.844485	33.208065	6.392606	2.04308	17.472349
SbiRTX430.01G100100.v2.1	280.428558	189.457001	156.844116	248.356308	230.068512	266.529297	360.533051	342.072968	233.664917	347.919159	334.397339	222.157608
SbiRTX430.01G100200.v2.1	18.2017	20.592344	84.732391	19.636999	43.528252	7.797691	2.414945	2.63548	68.486023	11.137302	3.691981	19.371202
SbiRTX430.01G100300.v2.1	121.756851	82.235161	413.878418	62.293381	126.210045	25.539955	28.485159	36.121006	562.271118	71.520546	41.53653	90.602737
SbiRTX430.01G100400.v2.1	4.7854	0	16.374973	4.565523	7.455585	1.609499	3.037819	0.995602	12.098945	1.169745	4.868953	13.771328
SbiRTX430.01G100500.v2.1	26.930788	5.923628	9.670645	15.455847	3.21241	4.724344	13.284008	4.76611	15.761336	11.096659	8.106205	3.087112
SbiRTX430.01G100600.v2.1	40.987717	24.12163	88.789093	37.116837	44.422108	2.000599	3.569203	2.844218	106.628372	11.291792	5.449371	21.488615
SbiRTX430.01G100700.v2.1	588.253662	619.523132	674.01416	559.309448	813.160828	703.410828	422.238495	452.936096	1316.679932	581.324707	744.949463	661.734741
SbiRTX430.01G100800.v2.1	693.347351	1276.093262	508.848877	688.906738	1040.665405	1140.842896	852.787964	1486.135376	1918.467651	1304.417236	1027.683472	1046.480469
SbiRTX430.01G100900.v2.1	0	0	0.532051	0	0	0	0	0	0	0	0	0
SbiRTX430.01G101000.v2.1	287.616394	276.189148	302.386902	314.448425	413.149475	335.159393	380.280426	369.287048	463.642853	308.404755	483.432526	267.875671
SbiRTX430.01G101100.v2.1	77.152153	47.110252	59.27177	55.137264	66.78997	46.635056	39.748619	25.477398	65.320282	28.737043	50.76075	29.860527
SbiRTX430.01G101200.v2.1	63.643551	74.694183	33.705963	181.126923	91.591537	118.778084	175.495148	107.853676	61.489597	130.355759	144.196259	110.802361
SbiRTX430.01G101300.v2.1	14.171027	18.104021	46.789726	41.854179	27.528713	13.514997	23.261646	13.375877	55.31908	18.933311	31.972237	13.214422
SbiRTX430.01G101400.v2.1	0	0	0	0	0	2.723809	0	0	0	0	0.836735	0
SbiRTX430.01G101500.v2.1	204.117554	186.884674	439.899231	358.386566	553.636536	214.540787	255.338242	231.584641	702.605042	265.47464	413.334137	318.512329
SbiRTX430.01G102100.v2.1	2.325247	1.724169	3.57053	0	2.97664	0.542677	0	0	3.450135	2.991465	0	0
SbiRTX430.01G102200.v2.1	138.741089	65.065353	130.88118	125.781113	136.359909	112.147591	75.883987	56.317387	103.202316	95.828644	141.728577	63.668541
SbiRTX430.01G102300.v2.1	25.310898	15.322115	67.205452	31.862179	38.804325	4.357372	6.157372	5.286218	47.227245	5.066667	7.13109	19.939423
SbiRTX430.01G102400.v2.1	54.783405	56.863987	335.824646	93.569946	188.704666	24.833883	13.524963	13.270558	294.655029	27.803047	16.320852	53.567173
SbiRTX430.01G102500.v2.1	35.132988	12.723173	64.784821	16.674088	53.138699	8.071347	11.498858	10.930366	60.939793	15.599887	11.186644	22.673515
SbiRTX430.01G102800.v2.1	305.236572	468.849457	588.844849	459.079865	510.125946	577.904785	505.258057	496.723511	532.230408	472.913971	653.092102	423.586792
SbiRTX430.01G102900.v2.1	173.275925	800.187256	317.055176	315.755859	446.133728	479.299316	294.668915	578.423096	411.11203	245.163879	356.496643	247.617035
SbiRTX430.01G103000.v2.1	23.694654	66.395416	106.371758	47.561069	84.012978	93.061066	140.261078	102.311447	149.427475	70.23893	137.019089	90.421371
SbiRTX430.01G103100.v2.1	100.063667	60.299625	103.411987	83.471909	85.494385	42.89513	53.610485	85.322105	207.2603	51.696629	78.161049	48.116104
SbiRTX430.01G103200.v2.1	9.217882	4.943576	28.830008	15.463542	23.338108	1.203993	0.65625	0	11.015516	2.855035	0.513889	0.994792
SbiRTX430.01G103300.v2.1	12.851851	17.375925	30.555555	2.425926	2.95	4.781481	1.218518	0	20.527779	0	2.059259	0.455556
SbiRTX430.01G103600.v2.1	4.851233	6.973149	44.855587	16.746008	26.380625	5.519231	3.834543	7.78955	21.837044	0.429608	0.217707	8.1582
SbiRTX430.01G103400.v2.1	74.445145	51.44405	167.492142	80.512367	164.061676	28.280367	11.985308	16.755997	155.796219	28.311094	9.943438	58.407074
SbiRTX430.01G103700.v2.1	397.577545	84.995049	265.392731	115.849838	129.306931	93.504951	89.904289	164.673264	500.35144	204.955444	250.843231	126.846535
SbiRTX430.01G104000.v2.1	103.713326	89.050041	247.490829	68.091187	138.087219	17.952181	9.973241	23.441526	164.01088	18.605551	22.005451	43.810703
SbiRTX430.01G104200.v2.1	80.126228	55.577614	53.159721	152.675659	114.577614	112.337418	186.507355	93.683006	53.847221	118.88562	143.878677	46.943626
SbiRTX430.01G104300.v2.1	82.710243	99.796982	81.546295	111.761307	130.829895	123.531837	71.500153	98.102432	63.081211	108.164261	156.176559	59.762535
SbiRTX430.01G104500.v2.1	2.77971	10.346376	1.281159	0	0	3.084058	0.504348	0	1.495652	0	0	0
SbiRTX430.01G104600.v2.1	2.375	0	0.588542	0	0	0	0	0	0.723958	0	0	0
SbiRTX430.01G104400.v2.1	539.323853	860.683472	198.698853	1163.016235	662.375793	1220.031616	911.689148	626.508118	326.717529	844.496765	1336.563354	611.555176
SbiRTX430.01G104700.v2.1	13.104214	3.89454	14.858391	6.694091	12.700573	8.767888	8.969085	7.987285	34.476185	16.551233	8.510845	12.995762
SbiRTX430.01G104800.v2.1	0	0	0	0	0	0	0	0	0	0	0	0
SbiRTX430.01G105100.v2.1	29.06831	39.238316	102.852852	35.309193	71.118134	13.556754	8.171546	5.077555	179.93605	10.474063	3.531073	24.818695
SbiRTX430.01G105300.v2.1	84.82798	93.230286	63.896179	124.159775	112.800484	109.20488	97.687988	68.370331	76.132469	84.001854	137.657501	56.628605
SbiRTX430.01G105500.v2.1	19.501312	42.276466	11.376203	60.244095	33.12336	30.459318	38.285213	31.261593	21.892389	15.694663	58.899387	21.5958
SbiRTX430.01G105700.v2.1	25.762064	17.069885	28.618635	26.50782	39.701164	32.49118	34.326786	22.152081	43.374374	33.213978	49.98436	33.867222
SbiRTX430.01G105900.v2.1	0	0	1.16759	0	0.313019	0	1.784395	2.05771	1.846722	0.888735	1.18144	0.930748
SbiRTX430.01G105800.v2.1	17.466324	5.216662	31.511902	34.464836	29.808493	6.138491	4.343792	3.279416	18.577089	12.152826	3.385448	15.710441
SbiRTX430.01G106000.v2.1	20.555555	9.251044	3.619465	2.070593	10.115705	25.166248	10.43985	14.111528	5.823726	11.763576	17.004595	12.926065
SbiRTX430.01G106200.v2.1	45.669964	47.082817	35.248455	73.661308	107.169342	45.950558	83.375771	92.175522	36.034611	41.684795	112.734238	26.859085
SbiRTX430.01G106300.v2.1	19.71155	34.624226	7.249014	41.433804	47.669861	73.818588	61.798874	59.143661	44.183098	31.699156	64.826477	68.180283
SbiRTX430.01G106400.v2.1	255.083298	345.542603	230.010834	432.972321	378.248932	311.351501	221.591507	190.455948	188.348816	212.151901	459.508423	197.648773
SbiRTX430.01G106500.v2.1	38.443436	40.052811	84.097984	40.022984	86.412712	33.98484	29.985331	55.737896	108.338135	50.455746	40.72274	42.755013
SbiRTX430.01G106600.v2.1	9.603395	3.440083	8.512209	3.184917	4.956095	4.067149	5.876033	4.384814	15.756983	5.043388	5.557335	2.003099
SbiRTX430.01G106700.v2.1	12.654613	0	7.261992	2.955719	3.852399	0	2.216974	0.612546	11.281919	11.750553	1.329151	2.19631
SbiRTX430.01G106800.v2.1	1.688925	10.943811	0.763029	7.233713	6.373778	10.258143	5.126222	0	0.999186	1.363192	3.420195	1.401466
SbiRTX430.01G107100.v2.1	9.808784	4.00183	5.997255	13.243367	12.795059	12.624886	17.240622	10.082342	10.812901	20.023788	8.405307	5.395242
SbiRTX430.01G106900.v2.1	230.881836	86.76828	73.903389	147.990768	126.760582	168.793686	200.351807	124.608543	93.147034	171.407242	183.692078	87.31871
SbiRTX430.01G107200.v2.1	5.348066	7.900552	8.662984	21.424625	20.834253	26.954222	25.231255	21.049725	15.358327	14.830308	25.054459	7.924231
SbiRTX430.01G107300.v2.1	46.056549	61.892857	48.752232	59.999256	39.775299	58.004463	44.720982	47.984375	53.103794	42.699406	61.817707	28.267113
SbiRTX430.01G107400.v2.1	24.904352	36.118484	6.935803	9.947436	17.333908	14.296424	18.964239	11.524343	27.000862	19.931065	13.423524	8.069798
SbiRTX430.01G107700.v2.1	95.825798	102.582581	286.197998	124.953987	125.54232	48.660641	36.357437	76.258835	351.814331	96.430565	67.364014	83.61216
SbiRTX430.01G108000.v2.1	1.934242	10.558353	5.483412	10.347157	9.375592	9.45853	6.859301	8.000297	5.552133	9.992298	10.612263	8.87263
SbiRTX430.01G107800.v2.1	6.353571	10.976786	16.413839	11.705804	15.234821	2.341518	0	0.316071	12.961607	1.545982	0.602679	5.720536
SbiRTX430.01G107900.v2.1	12.58194	11.748328	5.615385	23.84281	2.839465	7.321907	7.113712	9.259197	5.142977	3.551839	16.086956	4.541806
SbiRTX430.01G108100.v2.1	134.674149	50.783642	147.700195	45.243404	118.928101	8.013852	5.408311	7.467678	162.951187	14.316623	6.686016	32.678761
SbiRTX430.01G108200.v2.1	14.643919	5.852504	6.797468	8.812327	8.627958	6.837645	8.949368	11.19978	6.392955	4.204733	19.802422	1.456247
SbiRTX430.01G108300.v2.1	12.599323	8.291197	40.220089	19.290632	22.734385	2.965388	3.638826	3.596313	36.00771	9.246426	2.376599	10.130925
SbiRTX430.01G108400.v2.1	11.703428	16.544001	4.953143	13.248571	14.244572	30.007429	28.632572	28.926857	13.598286	23.045713	40.198856	20.344
SbiRTX430.01G108500.v2.1	1.195111	0	0	2.733816	1.308284	0	1.056587	0	0.617927	2.854233	1.01675	0
SbiRTX430.01G108600.v2.1	6.207243	32.824951	33.27364	3.693494	39.070415	19.359489	16.765259	6.637827	72.630447	68.961105	33.457413	31.578806
SbiRTX430.01G108700.v2.1	146.827499	147.535446	325.613831	162.821838	195.743378	157.627121	147.877121	158.358231	410.799683	165.233459	239.097198	158.126801
SbiRTX430.01G108800.v2.1	4.421651	24.171053	43.295456	8.892344	63.481461	47.5	24.72847	8.25598	66.19677	149.529602	77.732056	34.089714
SbiRTX430.01G108900.v2.1	4.829242	9.192636	15.896478	18.903948	13.779615	11.754003	12.341516	6.072039	11.832711	8.614728	7.555496	4.025614
SbiRTX430.01G109000.v2.1	75.175743	19.645283	84.789215	35.016712	50.349865	3.945553	8.484097	6.002156	32.597843	9.422102	5.21779	11.084097
SbiRTX430.01G109100.v2.1	4.690224	10.519435	5.777385	10.421673	5.91755	21.619553	25.941107	2.380448	7.702003	1.627797	25.040047	9.354535
SbiRTX430.01G109200.v2.1	0	0	0	0	0	0	0	0	0	0	0	0
SbiRTX430.01G109300.v2.1	47.102936	89.734535	35.755306	59.062756	106.495934	92.997063	109.941307	102.637024	74.215576	99.239502	120.215576	98.075394
SbiRTX430.01G109400.v2.1	50.744049	45.066391	87.20192	64.067307	98.523354	57.224815	39.327381	63.248169	169.724136	71.980766	73.874542	68.025642
SbiRTX430.01G109700.v2.1	61.839493	48.895428	60.679485	25.040369	54.889587	27.569067	36.00827	33.506325	80.448441	23.155153	35.744892	26.666342
SbiRTX430.01G109900.v2.1	283.845612	608.020142	289.991608	597.575684	528.36499	665.726562	705.343872	579.768005	347.626129	557.899963	1227.185791	388.770172
SbiRTX430.01G110000.v2.1	0	0	0	0	0	0	0	0	0.990492	0	0	0
SbiRTX430.01G110100.v2.1	1148.390137	2559.191406	798.09491	3517.951904	2053.30542	3564.364746	4606.458496	3504.858887	1346.383789	2697.341064	8169.848633	2308.277832
SbiRTX430.01G110200.v2.1	187.879379	304.150421	137.361877	230.888306	247.620255	242.950928	227.826508	236.708099	116.4758	250.626205	268.936462	140.443787
SbiRTX430.01G110300.v2.1	0	0	0	0	0	0	0	0	0	0	0	0
SbiRTX430.01G110400.v2.1	10.759165	4.13567	7.657479	12.09446	8.736286	5.557935	10.492641	5.926412	17.56489	12.549371	4.974043	3.27696
SbiRTX430.01G110500.v2.1	165.779816	161.972458	526.17395	190.532822	280.188782	80.226997	84.346542	102.188538	619.192017	148.004761	126.888206	165.864319
SbiRTX430.01G110600.v2.1	34.132416	12.58022	74.8489	21.541208	50.200001	9.603296	1.485714	7.781868	96.873627	15.370879	7.874725	19.154945
SbiRTX430.01G110700.v2.1	238.792053	430.366974	257.712524	150.529053	249.370026	184.978592	150.495407	137.776764	449.388367	186.431198	407.345551	174.134552
SbiRTX430.01G110900.v2.1	95.315491	80.44294	125.91066	54.797375	91.341003	30.157642	15.734486	27.884422	109.322472	32.675137	20.066431	31.633902
SbiRTX430.01G111100.v2.1	57.075325	150.229874	43.297401	72.001297	90.090912	116.371429	299.933777	157.551941	121.45974	102.224678	288.355835	147.238968
SbiRTX430.01G113800.v2.1	4.237513	18.7579	3.327217	29.476557	25.242609	38.427116	47.246178	20.216616	19.875637	53.356777	40.51376	31.139143
SbiRTX430.01G114100.v2.1	73.239792	78.417046	68.663139	107.520424	131.247345	148.521683	94.193138	83.305595	81.594048	108.991425	157.738525	133.213821
SbiRTX430.01G114400.v2.1	29.660809	18.598692	65.167549	34.892319	57.054352	28.68165	21.403759	20.118513	108.051903	33.886799	35.310993	38.910503
SbiRTX430.01G111200.v2.1	168.467087	345.654663	116.551552	128.809937	178.026093	142.710556	163.527954	270.514282	158.827332	117.110558	244.536652	143.514282
SbiRTX430.01G111300.v2.1	0	0	0.133333	1.988571	0	3.499048	0	2.43619	5.512381	0	0	0
SbiRTX430.01G111400.v2.1	0	0	0	0	0	0	0	0	0	0	0	0
SbiRTX430.01G111500.v2.1	8.296784	17.179775	12.681521	9.098547	13.273321	17.582251	17.771885	12.867782	13.549978	13.989054	24.131582	11.329641
SbiRTX430.01G111600.v2.1	0.035267	0	0.016259	0.385441	0	0.000392	7E-06	0	0.00739	0.005048	0.08628	0.000803
SbiRTX430.01G111700.v2.1	4.446917	13.567069	27.72028	6.278449	21.840433	3.951685	0.212969	1.705022	38.229176	4.87794	2.184997	6.828989
SbiRTX430.01G111800.v2.1	16.68429	5.062437	17.290535	11.77996	15.783484	4.166163	0	1.471299	37.591892	4.078549	0.829809	4.786506
SbiRTX430.01G111900.v2.1	38.461174	7.425388	61.329506	18.84605	50.886562	11.577988	8.363943	16.725185	123.929779	17.904795	16.90547	22.821066
SbiRTX430.01G112000.v2.1	38.572395	7.512278	14.455546	30.203218	22.284506	20.071125	23.473328	11.790009	24.718882	13.474174	21.767147	6.858594
SbiRTX430.01G112100.v2.1	286.856995	431.004395	181.874252	259.801514	341.050476	352.47226	307.636871	394.036987	207.718491	301.498871	378.942566	213.862961
SbiRTX430.01G112200.v2.1	9144.174805	2206.574219	1376.38147	1508.071167	3172.377441	1705.108643	2181.5	2063.887207	2273.048828	1868.657959	1260.88562	754.864319
SbiRTX430.01G112300.v2.1	22.495493	37.064011	18.769085	38.596493	53.689899	48.926506	65.155998	55.41489	41.757706	45.384071	92.541962	43.51067
SbiRTX430.01G112400.v2.1	73.167191	101.877861	125.258331	93.199738	133.169785	87.46154	79.069794	93.073174	131.856766	52.354946	120.128387	87.356773
SbiRTX430.01G112500.v2.1	85.033333	81.089653	35.765518	87.212646	127.119537	100.271828	127.646553	101.425865	57.679882	144.562073	109.817818	87.48793
SbiRTX430.01G112600.v2.1	24.796068	22.85955	42.694942	20.052809	40.551125	5.348315	6.082584	7.822472	54.45562	16.452808	10.248315	19.613483
SbiRTX430.01G112700.v2.1	0.898199	2.034608	5.758855	3.256426	3.606962	1.232544	0.337988	2.054442	9.510118	3.180328	2.521554	2.977333
SbiRTX430.01G112800.v2.1	87.286316	47.252319	107.373428	37.321159	78.249237	6.282383	7.041023	5.707783	101.248947	21.84771	2.771565	20.707222
SbiRTX430.01G112900.v2.1	0	0	0	0	0	0	0	0	0	0	0	0
SbiRTX430.01G113000.v2.1	895.294312	961.81842	397.04245	339.376282	565.354309	431.531464	588.354309	515.808228	521.737915	441.617859	691.057129	355.983887
SbiRTX430.01G113100.v2.1	0	0	0	0	0	0	0	0	0	0	0	0
SbiRTX430.01G113200.v2.1	0	0	0	0	0	0	0	0	0	0	0	0
SbiRTX430.01G113300.v2.1	0	0	1.198257	0.337691	0	0	0	0	1.385621	0	0	0
SbiRTX430.01G113400.v2.1	149.168396	185.430267	135.499252	206.259674	271.156525	207.508163	226.724808	206.899857	198.531158	188.877594	284.746277	170.128342
SbiRTX430.01G113500.v2.1	0.836148	9.656777	1.532257	5.189847	7.706133	13.169456	19.26837	12.98083	5.318459	10.99361	10.847388	9.549149
SbiRTX430.01G113600.v2.1	25.50276	8.982224	35.841679	30.47094	29.806614	3.313923	3.628873	6.498979	22.634485	8.116623	7.463773	10.171369
SbiRTX430.01G114600.v2.1	1.265815	0.532304	2.190792	2.281018	1.36762	1.244869	0.14983	0.838142	5.495049	2.374428	1.68785	2.899979
SbiRTX430.01G114700.v2.1	59.820103	44.427837	97.707802	40.36874	81.54483	41.000652	37.864494	45.074665	291.115204	52.334427	45.625568	65.549797
SbiRTX430.01G115000.v2.1	106.721046	72.213829	157.347931	68.456085	123.381912	75.626312	67.501526	74.871735	489.34494	102.472298	87.351395	112.483459
SbiRTX430.01G115100.v2.1	100.88781	70.725098	157.687042	67.932289	134.689606	69.263145	70.033272	70.486336	460.352509	100.929955	82.718582	111.966103
SbiRTX430.01G115200.v2.1	106.346832	63.42358	169.253845	64.954773	127.120209	74.376152	75.116386	69.680511	491.762909	107.701279	86.44799	109.785851
SbiRTX430.01G115300.v2.1	36.459476	22.559906	39.284897	17.621674	27.962805	4.462604	5.75684	5.159537	45.272728	10.004858	5.417727	10.881821
SbiRTX430.01G115400.v2.1	0.466216	0	0.713964	0	0.236486	0.099099	0	0	0.155405	0.630631	0	0
SbiRTX430.01G115600.v2.1	352.28418	95.721886	81.807495	168.064331	193.860687	115.317123	198.080551	145.911346	176.073959	213.245438	169.680603	76.699593
SbiRTX430.01G115700.v2.1	126.869591	86.205338	124.305054	119.495308	164.944351	89.635567	77.538727	67.757462	126.705544	64.18203	115.067383	90.882614
SbiRTX430.01G116200.v2.1	1.698413	16.690475	6.095238	0	3.126984	0	19.857143	0.296296	26.235449	0	3.571429	4.701058
SbiRTX430.01G115800.v2.1	44.114941	0	37.45977	14.827586	34.600574	1.448276	0	0	13.528758	7.126437	0	4.172437
SbiRTX430.01G115900.v2.1	61.590073	31.193754	57.425541	35.654922	78.760605	27.693356	22.526819	12.867094	27.004005	33.096077	36.314651	30.867094
SbiRTX430.01G116300.v2.1	0	7.18	9.402223	0.884444	11.517777	0	1.226667	2.84	3.142236	5.495555	9.033334	6.480003
SbiRTX430.01G116400.v2.1	16.796667	13.866667	31.176666	0	26.6	0.5	7.166667	4.08	6.763334	2.2	2.64	4.35
SbiRTX430.01G116500.v2.1	42.431526	52.546307	158.857635	28.429556	83.410835	18.651232	6.104434	22.220688	142.879303	65.792122	25.724138	39.890644
SbiRTX430.01G116600.v2.1	35.727097	39.726456	10.672646	38.784111	20.724537	39.971169	53.531071	58.024982	28.491352	44.819988	36.982704	27.625238
SbiRTX430.01G116900.v2.1	192.438248	234.960785	234.893906	382.95517	488.174255	433.83017	508.292175	375.853333	313.285675	457.631531	804.118591	419.54303
SbiRTX430.01G120300.v2.1	7.901227	1.963573	10.402464	7.516287	9.234326	4.559019	0.111384	2.721541	6.890551	3.205604	2.012259	3.679522
SbiRTX430.01G120400.v2.1	0	0	0	0	0	0	0	0	0	0	0	0
SbiRTX430.01G117000.v2.1	2.121212	11.173161	13.426842	10.27013	5.01039	5.188745	5.730303	11.554112	43.697834	1.747186	1.748918	10.930736
SbiRTX430.01G117100.v2.1	3.206269	0	6.706775	8.473206	5.432761	1.784631	0.302326	2.824064	8.108191	0	5.59454	0
SbiRTX430.01G117200.v2.1	275.126953	206.413116	79.670654	129.111862	176.928726	164.868362	140.44693	148.433395	158.40686	162.301773	158.057236	122.293701
SbiRTX430.01G117300.v2.1	84.498817	76.821854	249.221207	72.919456	136.45137	14.607227	13.576157	25.558088	185.070496	25.677135	21.088314	53.376392
SbiRTX430.01G117400.v2.1	41.517265	32.207466	28.921528	35.436008	26.775522	21.371254	18.606653	14.617064	49.604626	32.530979	36.276787	18.021582
SbiRTX430.01G117500.v2.1	2827.656738	690.791687	1816.84668	326.916931	1527.702637	361.32132	606.987976	966.028442	5527.161133	468.769226	364.836823	383.471741
SbiRTX430.01G117600.v2.1	119.942871	109.750504	77.996872	111.893417	119.374481	84.554993	104.709557	106.874702	77.828499	102.789993	112.44973	78.824394
SbiRTX430.01G117700.v2.1	0	0	0.715111	0.104872	0	0	5.638316	0.584641	1.605285	0.495458	9.423616	0
SbiRTX430.01G117800.v2.1	113.510422	254.557693	83.490685	134.550186	272.361969	284.894623	255.069229	218.670563	94.757019	203.710037	395.259369	225.686676
SbiRTX430.01G117900.v2.1	0	0	0.831989	0	0	0	0	0	0	0	0	0
SbiRTX430.01G118000.v2.1	57.155087	43.732689	22.21839	48.796814	52.229004	54.770786	54.910725	40.316383	22.236319	49.698067	55.233356	35.246231
SbiRTX430.01G118100.v2.1	37.122017	30.568886	91.72805	42.683411	66.308327	11.674579	3.552386	7.575638	91.651024	14.924568	4.728209	27.286943
SbiRTX430.01G118200.v2.1	0	0	0.830488	2.739634	5.391463	0.897561	0	1.02561	0.262805	1.140244	2.89939	0.772561
SbiRTX430.01G118300.v2.1	27.337355	18.168463	45.073029	28.576475	30.596941	8.93882	4.701853	8.587678	31.34791	16.62904	7.731581	16.003878
SbiRTX430.01G118400.v2.1	0	0	1.504356	0	0	0	0	0	10.651501	2.067764	0	0
SbiRTX430.01G118500.v2.1	3.196734	8.756701	15.884498	19.25882	10.283612	1.496271	1.089498	1.55775	19.694618	2.772828	4.256601	4.477525
SbiRTX430.01G118600.v2.1	277.662018	240.391693	651.626099	254.396683	441.408203	211.779755	229.831635	346.959442	617.241821	247.316833	284.370087	309.410431
SbiRTX430.01G118700.v2.1	6.697674	0	1.562016	0	0	0	0	0	0.331395	0	0	0
SbiRTX430.01G118800.v2.1	0	0	0	0	0	0	0	0	0.53605	1.893417	0	0
SbiRTX430.01G118900.v2.1	0	0	0	0	0	0	0	0	0.182862	0	0	0
SbiRTX430.01G119000.v2.1	0	0	1.510769	4.939487	2.267692	0	0	0.820513	0	0	0	2.766183
SbiRTX430.01G119100.v2.1	0	0	0	0	0	0	0	0	3.355563	0	0	0
SbiRTX430.01G119200.v2.1	0	0	0.175635	0	0	0	0	0	3.35779	3.056853	0	0
SbiRTX430.01G119300.v2.1	6.548245	6.461988	43.122566	30.450293	34.665203	15.290936	15.399123	14.576023	81.380325	22.824562	18.931286	30.899134
SbiRTX430.01G119400.v2.1	10.710215	7.757527	14.650537	7.031721	18.926882	8.183871	17.956989	5.5	20.554638	6.610753	6.320968	12.695701
SbiRTX430.01G119500.v2.1	0	0	0	0	0	0	0	0	0.26966	0	0	0
SbiRTX430.01G119600.v2.1	185.80806	400.1922	137.011185	333.29715	313.665833	355.734894	312.922943	287.291351	96.247223	279.607849	646.637146	193.743179
SbiRTX430.01G119700.v2.1	0	0	0	0	0	0	0	0	0	0	0	0
SbiRTX430.01G119800.v2.1	136.164688	231.214157	209.197556	262.4151	267.116577	221.61911	199.066086	205.746872	258.172516	212.252457	373.07251	161.610306
SbiRTX430.01G119900.v2.1	147.880203	58.490543	16.827238	67.74527	68.071877	45.936947	29.123581	52.445145	36.270493	42.549812	63.335434	22.126104
SbiRTX430.01G120000.v2.1	3.617271	10.318764	2.144989	0	1.761194	0	7.497867	0.712153	2.396922	1.151386	4.62047	1.753731
SbiRTX430.01G120100.v2.1	52.545677	35.032074	94.448845	57.67905	71.527809	19.05542	13.580187	24.765327	85.236778	41.941536	39.708893	38.411491
SbiRTX430.01G120200.v2.1	198.276672	134.328644	368.244904	121.12075	252.800705	47.228214	29.159828	34.49707	425.032715	55.261822	27.352482	99.088326
SbiRTX430.01G120500.v2.1	1282.793945	868.576965	555.669678	1211.970459	1031.0979	978.208679	1163.775024	626.979126	612.003662	1020.649292	1387.93396	634.316162
SbiRTX430.01G120600.v2.1	192.595245	444.188049	385.746338	793.137268	777.466797	632.600708	513.080139	495.584076	420.938904	417.93399	1442.13208	517.672424
SbiRTX430.01G120700.v2.1	411.706573	652.516907	252.244766	812.862732	791.157227	1002.350891	859.006775	807.282654	280.149475	799.306274	1114.811646	569.157898
SbiRTX430.01G120800.v2.1	260.618103	197.341049	388.654541	204.33046	356.403046	224.235733	210.977356	205.567917	523.017212	226.848923	276.327484	232.345474
SbiRTX430.01G120900.v2.1	5.783071	0.231391	7.653764	1.398129	5.726925	0	0	0.899192	10.450022	0.714164	0.361548	4.212676
SbiRTX430.01G121000.v2.1	2.60863	5.048448	5.149887	1.831946	13.740348	5.968963	10.726722	5.586677	6.927328	8.630583	12.788418	6.310371
SbiRTX430.01G121100.v2.1	0	0	0.482143	0	1.53869	0.736607	0	0.219494	0	5.698661	1.09375	1.40253
SbiRTX430.01G121200.v2.1	26.851631	21.023876	50.605946	33.708164	39.172462	8.661906	7.306757	5.046046	42.503414	12.898955	4.386698	12.246642
SbiRTX430.01G121300.v2.1	236.325912	224.896942	177.909195	268.05069	310.138733	296.07019	293.261841	294.359344	240.779938	257.915314	366.299713	197.811142
SbiRTX430.01G121400.v2.1	22.892376	11.321375	133.576233	29.982063	56.286995	14.878923	16.156204	5.342302	94.863228	7.750374	24.690582	25.797459
SbiRTX430.01G121500.v2.1	1093.000488	1511.468506	376.990753	1514.56543	1104.789429	1656.319946	1712.162598	1251.36377	438.034882	1264.922363	1667.536133	866.712891
SbiRTX430.01G121600.v2.1	2.825051	2.316768	4.935758	5.57899	6.262222	8.46924	10.44404	8.015758	5.669991	7.766465	9.076363	5.955555
SbiRTX430.01G121700.v2.1	0	0	0.597451	0	0	0.679571	0	0	0.918625	0.66171	1.612322	0.707382
SbiRTX430.01G121800.v2.1	98.14119	121.08326	131.266693	182.317596	231.598373	196.003815	199.467804	150.274414	143.138672	178.424911	369.465759	144.609085
SbiRTX430.01G121900.v2.1	0	5.10285	13.059354	2.648148	12.943166	0.862454	0	2.116838	13.623777	0	0	4.549257
SbiRTX430.01G122000.v2.1	0	0	0	0	0	0	0	0	0	0	0	0
SbiRTX430.01G122100.v2.1	16.33634	9.445347	28.183432	19.21711	23.796572	2.78319	3.115772	6.18719	30.555254	6.6917	5.498421	11.868591
SbiRTX430.01G122200.v2.1	226.161606	216.405273	133.304321	237.78717	280.07309	372.12085	512.30011	334.233215	311.139221	553.262085	271.604675	352.491302
SbiRTX430.01G122300.v2.1	21.314821	35.412006	75.868675	35.583488	83.314262	9.176736	4.062289	9.992869	85.073555	13.593621	3.345966	25.489677
SbiRTX430.01G122400.v2.1	236.401138	252.880722	75.008171	181.274506	219.350494	159.856216	162.191177	171.964874	181.35376	166.763885	240.407684	103.585785
SbiRTX430.01G122500.v2.1	7.926623	25.481655	17.946379	82.678268	50.291626	50.873943	57.134525	44.69426	72.791153	37.183445	47.830669	45.390404
SbiRTX430.01G122600.v2.1	136.235565	14.535983	7.260251	1.786611	96.54142	12.590795	1.72636	18.687029	24.004602	4.674895	4.600837	2.049372
SbiRTX430.01G122700.v2.1	0.619672	4.601312	5.173115	4.131147	3.493771	1.022951	0	0	3.877377	0.991475	0	0
SbiRTX430.01G124100.v2.1	65.570419	71.149193	42.599998	115.93119	96.654022	126.779419	135.033447	95.854019	53.792282	94.232155	165.64566	79.255302
SbiRTX430.01G122800.v2.1	12.809282	11.299578	19.160759	2.048945	12.757806	2.680169	4.411814	3.333333	38.990719	4.35865	1.75443	12.594936
SbiRTX430.01G122900.v2.1	3.009774	0	11.93985	7.783459	5.994737	4.97218	3.036842	6.589474	46.049625	2.880451	1.371429	3.567669
SbiRTX430.01G123000.v2.1	911.374695	393.134369	293.080109	286.844971	460.188629	250.555557	497.516785	475.051666	344.643402	633.826843	371.586578	336.764862
SbiRTX430.01G123100.v2.1	786.809937	1014.190063	253.115707	757.957275	550.641846	794.556458	650.177673	746.731384	459.093658	544.585388	975.402222	647.493103
SbiRTX430.01G123200.v2.1	14.426901	20.592983	10.085381	115.816376	37.132164	71.208191	86.385963	25.34152	21.781286	82.33567	110.400002	40.694736
SbiRTX430.01G123300.v2.1	61.077915	38.738651	117.139572	36.811348	88.773315	38.635277	34.999081	20.818712	132.026382	41.776688	41.376381	47.90675
SbiRTX430.01G123400.v2.1	519.874695	883.384766	273.3367	332.944061	424.914978	291.371368	616.360168	811.588379	719.855713	409.527954	590.498901	372.425049
SbiRTX430.01G123500.v2.1	9.528152	1.207773	16.109118	9.992526	14.352765	2.797708	2.004484	6.106627	22.282013	6.313403	2.141505	6.236671
SbiRTX430.01G123600.v2.1	283.961304	256.101044	95.631851	304.085968	270.059601	340.45343	298.278412	287.503754	110.557877	285.058563	396.147247	197.131165
SbiRTX430.01G123700.v2.1	7.975898	9.779579	15.748908	7.674627	16.270376	4.910167	2.40688	4.188431	20.147459	6.87489	4.698948	12.316608
SbiRTX430.01G123800.v2.1	25.689217	40.793957	61.163124	34.243134	38.21085	27.025755	29.687843	23.804602	74.925819	33.48592	42.738323	29.11813
SbiRTX430.01G123900.v2.1	165.260025	125.923141	41.281864	125.45372	134.417953	167.497528	154.378769	142.783707	146.560196	110.433083	140.958435	124.991737
SbiRTX430.01G124000.v2.1	65.579193	60.769077	60.60424	110.741447	167.787704	150.769409	139.333679	83.523506	91.958328	208.982544	156.21666	114.937164
SbiRTX430.01G124200.v2.1	57.916965	31.743017	148.746246	55.821754	111.060486	19.474588	7.088762	22.9277	204.785614	38.123478	16.572655	43.598419
SbiRTX430.01G124300.v2.1	368.411163	256.195068	306.867676	349.768311	509.909332	466.742676	705.13739	445.623627	451.180847	472.295776	811.572327	455.21109
SbiRTX430.01G124400.v2.1	14.358848	14.360083	44.248558	29.517284	38.080452	5.932099	8.280247	8.186831	41.89856	8.479012	19.179012	12.568313
SbiRTX430.01G124500.v2.1	0	1.148325	2.904306	25.596172	21.205742	19.98469	22.239235	15.444019	3.550239	10.868899	22.564592	8.897608
SbiRTX430.01G124600.v2.1	332.689911	267.883728	176.021744	330.79837	363.087036	452.064941	485.632385	411.534515	288.890839	558.507629	604.053711	305.13092
SbiRTX430.01G124700.v2.1	11.878109	0	2.064677	0	2.103234	0	0	1.751244	0.809702	5.625622	0.399254	1.169154
SbiRTX430.01G124900.v2.1	2.327869	0.134791	31.275045	10.652095	37.382515	5.602914	0	14.59563	29.052826	1.836066	0	13.959928
SbiRTX430.01G125000.v2.1	97.072495	45.571041	130.783188	90.384315	98.732338	32.555122	16.898485	35.89402	139.320847	46.267082	30.854815	43.057648
SbiRTX430.01G125400.v2.1	16.473751	3.786231	27.922823	18.766111	18.388557	3.877083	8.638793	3.773342	23.268784	13.119774	9.552971	11.178246
SbiRTX430.01G125500.v2.1	30.783577	26.016586	59.706665	40.27187	33.703739	12.642602	4.457561	5.54439	64.465851	6.647154	5.481951	19.09626
SbiRTX430.01G125600.v2.1	5.255556	5.450842	9.528956	0.545455	2.271044	0	0	0.306397	7.385522	3.146801	1.408081	2.832997
SbiRTX430.01G125700.v2.1	1.567164	4.405855	13.902411	4.877727	6.720436	0.389208	0	0.343284	9.749139	1.683697	1.53961	1.522388
SbiRTX430.01G125800.v2.1	17.613401	10.603829	49.974964	14.469809	32.966862	11.917526	2.100147	16.740059	74.886597	8.291605	3.391752	11.45729
SbiRTX430.01G125900.v2.1	305.747589	227.63472	171.94516	316.661346	285.651764	292.441956	389.698608	385.336517	249.235352	297.352509	507.431305	242.487747
SbiRTX430.01G126000.v2.1	20.057526	8.202521	48.329784	13.936958	19.238771	5.565012	1.885737	3.970843	65.284477	7.464933	5.678487	15.206463
SbiRTX430.01G126300.v2.1	35.770508	21.412359	72.512291	32.437298	41.480663	19.761475	9.408204	25.45743	70.386162	17.22443	23.140224	14.622698
SbiRTX430.01G126400.v2.1	33.125	28.876062	119.054886	69.145897	90.602333	10.122168	0.775496	7.423513	105.601273	9.884915	4.240085	32.870396
SbiRTX430.01G126500.v2.1	65.643715	45.191624	48.958118	46.938324	66.498993	48.930717	50.653473	37.201233	79.764343	59.71199	56.063251	36.520081
SbiRTX430.01G126600.v2.1	36.081303	41.831738	103.599419	67.846085	102.468262	17.789131	9.152174	19.953043	89.97348	28.076956	15.827392	39.803043
SbiRTX430.01G127200.v2.1	22.901087	9.144022	47.325272	26.285326	29.703804	8.343478	9.240217	16.29076	38.306252	17.53614	16.507608	19.191576
SbiRTX430.01G126700.v2.1	144.092926	99.63987	299.435059	77.669128	116.493118	21.668879	8.094887	21.152409	173.508118	24.143068	13.64233	40.474434
SbiRTX430.01G126800.v2.1	3E-06	2E-06	0.015084	0	0	1E-06	1E-06	0	0.062026	0.082692	0.179433	0.053838
SbiRTX430.01G126900.v2.1	249.871231	427.125946	113.150276	553.372864	482.49176	628.546387	610.283691	549.312378	356.524017	408.340637	1140.550415	509.22818
SbiRTX430.01G127000.v2.1	0.348485	0	0	0	0.6	0	0	0	1.709091	0	0	0
SbiRTX430.01G127100.v2.1	19.447601	9.649622	45.048927	15.948234	26.941919	5.119949	4.733902	5.339331	34.851013	8.909406	11.402146	13.029356
SbiRTX430.01G127300.v2.1	7.185745	14.064795	8.904967	4.255939	1.775378	2.563715	0	11.730021	35.442764	19.223541	7.273218	7.611231
SbiRTX430.01G127400.v2.1	0	0	0	0	0	0	0	0	0	0	0	0
SbiRTX430.01G127500.v2.1	0	0	0	0	0	0	0	0	0	0	0	0
SbiRTX430.01G127600.v2.1	132.038635	42.4916	285.649872	133.876541	191.075974	28.587345	16.232924	15.575028	173.338181	42.891376	10.386898	67.650055
SbiRTX430.01G127700.v2.1	3.927906	1.598958	15.987391	11.227796	15.051261	1.646656	2.146656	2.95943	36.416531	4.774671	0.279605	8.84841
SbiRTX430.01G127800.v2.1	189.073578	155.069092	148.395203	204.244919	219.32962	171.783951	150.657104	158.395782	185.700043	183.510147	233.386414	136.607346
SbiRTX430.01G127900.v2.1	164.373611	177.902222	320.629578	152.913361	315.669708	113.875992	139.767883	171.267883	565.392273	162.189987	141.558426	177.412567
SbiRTX430.01G128000.v2.1	498.554565	471.324921	222.585434	460.83194	425.661072	623.858521	455.372559	329.873962	164.934158	343.558838	606.596619	331.127441
SbiRTX430.01G128100.v2.1	118.186401	104.843895	45.949493	102.117538	123.951332	153.576675	132.505051	156.044998	160.849396	227.939407	148.588608	123.917358
SbiRTX430.01G128200.v2.1	116.159142	64.163445	40.533333	56.989246	93.75161	69.620422	141.633331	90.494621	152.74678	95.466667	153.875275	80.27742
SbiRTX430.01G128300.v2.1	0	0	0.655422	1.872289	0.699398	0	2.087048	0.26506	0.922892	1.125	0.351807	0.887349
SbiRTX430.01G128400.v2.1	82.227943	48.058823	34.830883	14.371324	38.325981	38.651962	23.087009	43.341911	58.663605	31.127451	28.278187	17.591911
SbiRTX430.01G128500.v2.1	58.176292	4.242401	11.204452	16.014439	13	9.134499	2.259878	9.240122	17.924011	5.489362	3.87538	7.56383
SbiRTX430.01G128600.v2.1	341.200409	316.016693	287.669098	391.02298	460.398041	284.925873	334.364655	490.553925	878.458618	345.656219	395.584564	326.790527
SbiRTX430.01G128700.v2.1	11.930718	325.681305	17.342682	3.469415	9.950995	9.552214	21.557957	64.493752	70.941193	21.690439	9.770868	12.2707
SbiRTX430.01G128800.v2.1	24.858765	11.011111	36.414444	23.775309	21.767654	6.087408	2.581234	5.908148	34.265308	5.933827	5.933333	13.378272
SbiRTX430.01G128900.v2.1	37.083359	2.025091	49.4879	20.470354	23.302788	4.080535	3.840096	5.438248	36.929012	7.11788	2.390193	4.458544
SbiRTX430.01G129000.v2.1	1.812484	3.601885	1.25417	1.603568	0.647353	0	0.000183	0.525233	1.257056	0	0	0
SbiRTX430.01G129100.v2.1	33.29715	11.211976	23.223984	16.552994	26.847261	12.179635	24.728146	21.603106	23.39513	26.225321	29.493755	13.601345
SbiRTX430.01G129200.v2.1	23.316534	3.651083	12.099936	6.654729	18.152477	2.258417	5.699121	3.378726	15.869183	5.94803	4.452927	6.268282
SbiRTX430.01G129300.v2.1	2.688889	0	0	0	0	0	0	0	0.82963	0	0	0
SbiRTX430.01G129400.v2.1	91.482712	70.650848	22.904463	29.5	241.138275	82.062225	47.744343	58.557041	25.413261	60.227215	58.611877	71.662163
SbiRTX430.01G129500.v2.1	96.070625	76.302246	169.39621	60.455738	227.368744	107.466469	86.050224	96.540443	482.618866	177.839432	123.092476	164.257462
SbiRTX430.01G129600.v2.1	125.251373	320.233093	110.147926	283.039001	454.945404	644.480652	400.102722	205.361221	178.351517	216.65947	791.038147	448.216278
SbiRTX430.01G129700.v2.1	0	0	0	0	0	0	0	0	0	0	0	0
SbiRTX430.01G129800.v2.1	163.93187	106.303871	433.990326	170.729279	266.492645	52.300182	45.763351	66.928177	676.023499	92.600365	66.124306	95.121544
SbiRTX430.01G129900.v2.1	156.207764	174.534103	433.7146	104.241341	155.905853	90.153725	112.323189	153.788559	394.052979	95.398743	161.988464	120.699898
SbiRTX430.01G130000.v2.1	5.132353	1.530588	8.907059	5.290588	8.132941	2.4	3.897647	2.115294	23.06353	1.921176	5.028235	5.109412
SbiRTX430.01G130100.v2.1	0.74639	0	2.533393	0.389892	4.907942	0	0	0.5	3.111462	0.007671	0	0.711643
SbiRTX430.01G130200.v2.1	51.272087	15.822857	202.778183	58.596264	86.993721	9.012747	5.945934	9.181539	274.465485	27.093187	6.624615	37.903297
SbiRTX430.01G130300.v2.1	0	0	1.188928	3.748096	1.687154	1.725749	2.265109	0	0.7161	2.413408	0.777044	0.746064
SbiRTX430.01G130400.v2.1	140880.21875	75200.007812	29021.726562	110147.65625	112644.5625	143946.4375	178132.5625	132670.578125	49725.597656	136059.109375	170000.90625	72359.34375
SbiRTX430.01G130500.v2.1	70.176071	152.92482	165.925446	89.318153	151.615555	86.205681	86.493736	91.686966	149.310776	83.229919	119.662926	67.019348
SbiRTX430.01G130600.v2.1	23.865181	45.983562	96.564552	49.219944	73.455345	41.06041	19.777664	37.313824	76.493851	43.542477	42.486938	32.143444
SbiRTX430.01G130700.v2.1	62.544487	99.664192	69.437538	105.178947	91.807678	105.997406	103.743103	90.138733	69.227638	116.726036	168.210098	74.494095
SbiRTX430.01G130800.v2.1	0	0	2.4831	2.600271	3.361649	0	0	2.929399	2.633168	1.396688	0.343623	0
SbiRTX430.01G130900.v2.1	460.40329	535.598206	325.895325	624.842285	534.544312	401.229279	570.042297	462.939819	503.133331	332.565918	707.247742	311.684601
SbiRTX430.01G131000.v2.1	18.845095	13.786358	52.770275	20.194857	21.742226	4.431955	11.716123	6.405438	44.261375	8.544287	3.747488	17.813057
SbiRTX430.01G131100.v2.1	0	3.075533	1.162528	0	1.520163	2.770087	0	2.340393	2.072235	3.750217	4.349887	0.346125
SbiRTX430.01G133000.v2.1	19.131578	43.886467	62.656506	21.489765	36.423977	24.478069	31.081871	30.189098	140.701752	39.295643	54.314327	41.236843
SbiRTX430.01G133100.v2.1	20.655697	34.821739	83.808861	61.34557	47.274685	44.579746	63.920254	50.844521	133.425323	40.423557	82.806328	56.669621
SbiRTX430.01G133200.v2.1	60.498959	53.410557	56.756714	64.523972	73.738365	60.053936	51.310223	35.678089	56.670292	33.110645	73.127647	46.390751
SbiRTX430.01G133300.v2.1	3.28706	4.782447	3.898168	5.861626	8.115644	3.601974	4.325861	3.379187	1.283384	1.213443	12.635333	3.05992
SbiRTX430.01G131200.v2.1	0	0	0	0	0	0	0	0	0	0	0	0
SbiRTX430.01G131300.v2.1	50.170998	14.766067	28.549347	25.249794	42.32494	33.127136	41.414906	39.380562	58.82555	36.211559	48.852955	27.678917
SbiRTX430.01G131400.v2.1	119.614326	9.839767	25.336088	30.371901	25.462811	24.732782	31.636364	42.955467	85.23967	29.753593	19.234159	13.859504
SbiRTX430.01G131500.v2.1	42.986332	43.169113	26.132669	69.265991	67.172997	88.832336	104.475334	80.546745	72.165497	97.551376	158.549332	56.368668
SbiRTX430.01G131600.v2.1	706.315125	498.394958	697.145996	948.304199	792.283752	1397.458374	1664.307007	1470.746216	761.339722	1805.692749	1553.890869	759.874512
SbiRTX430.01G131700.v2.1	8.269727	7.086947	18.70591	9.293618	17.239077	3.225715	2.545112	2.365935	20.825212	2.945148	2.839988	5.726187
SbiRTX430.01G131800.v2.1	2400.156006	2208.949707	1082.303833	1915.247192	1841.475342	2053.220459	2591.940186	1878.326782	1468.264771	1906.992554	2829.605957	1427.298462
SbiRTX430.01G131900.v2.1	0	1.116279	0	18.643412	3.023256	0	2.160207	1.875969	1.413437	0.587835	0	0
SbiRTX430.01G132000.v2.1	1.95082	4.118435	8.245394	11.532483	10.176078	4.234365	1.720704	3.695649	23.481178	3.473716	7.28051	5.806921
SbiRTX430.01G132100.v2.1	0	0	0	0	0	0	0	0	0	0	0	0
SbiRTX430.01G132200.v2.1	0	0	0.255067	0	0	0	0	0	0.310004	0	0.609242	0
SbiRTX430.01G132300.v2.1	0	0	0	0	0	0	0	0	0	0.177503	0	0
SbiRTX430.01G132400.v2.1	506.686768	1071.830444	409.556427	425.977905	630.513123	691.029968	749.190186	713.021362	447.492645	563.898926	841.890625	465.457062
SbiRTX430.01G132500.v2.1	0.407557	13.713901	6.805752	8.249662	10.125506	1.468286	0	0	1.489879	0	0	3.910931
SbiRTX430.01G132600.v2.1	0	0	0	0	0	0	0	0	0	0	0	0
SbiRTX430.01G132700.v2.1	0	0	0	0	0	0	0	0	0	0	0	0
SbiRTX430.01G133400.v2.1	424.360779	9.615691	112.55687	0	279.041168	17.79051	0	6.363229	20.461056	2.803275	0	0
SbiRTX430.01G133600.v2.1	452.207275	558.147339	438.666656	513.219421	516.467896	433.963043	693.764832	533.258545	387.668488	394.068268	962.004272	348.388489
SbiRTX430.01G133700.v2.1	70.90773	73.915985	72.084618	55.566441	76.078911	65.128967	59.946564	89.086929	148.667969	73.789696	81.089775	59.704311
SbiRTX430.01G133800.v2.1	74.345795	33.883537	138.394699	56.233284	89.005035	15.91445	18.624012	21.500359	130.244064	18.297874	9.759166	41.979511
SbiRTX430.01G133900.v2.1	101.050537	52.053959	126.320686	66.08519	102.840431	32.373226	20.522989	38.191719	204.195908	36.868256	28.766735	44.912102
SbiRTX430.01G134000.v2.1	339.898102	382.159424	338.508789	253.389297	310.412018	287.376831	353.076965	294.557007	339.224335	277.379395	388.89444	257.873169
SbiRTX430.01G134100.v2.1	1237.001953	1398.893188	780.213135	1506.347046	1671.516113	1577.694092	1735.376343	1326.629517	1526.788818	1348.235352	2552.844482	1306.728271
SbiRTX430.01G134200.v2.1	6.188704	1.198117	15.163604	7.295383	20.474674	3.547736	3.09368	3.684639	24.874048	1.755725	4.913043	3.679964
SbiRTX430.01G134300.v2.1	114.887352	154.390289	109.717575	191.51297	113.616585	157.406311	122.717857	121.97525	82.568497	106.724754	222.102081	97.815941
SbiRTX430.01G134400.v2.1	0	0	0	0.025157	0	0	0	0	0	0	0	0
SbiRTX430.01G134500.v2.1	0	0	0	0	0	0	0	0	0.422535	0	0	0
SbiRTX430.01G134600.v2.1	0	0	0.790293	6.434066	1.682234	1.161172	3.131868	1.82741	1.032051	0	1.724359	0
SbiRTX430.01G134700.v2.1	149.483887	94.491104	54.191677	91.013466	210.662811	227.064941	204.65657	244.609863	112.878784	237.595917	269.4935	167.888412
SbiRTX430.01G134800.v2.1	20.61235	6.221726	8.898438	9.186384	15.231027	11.606771	9.940104	5.798735	18.599331	8.651715	16.056547	12.0532
SbiRTX430.01G134900.v2.1	18.704901	49.826908	30.612097	10.506778	72.749741	27.044836	16.562044	15.921795	178.839417	160.343124	17.404589	52.169968
SbiRTX430.01G135000.v2.1	2.522337	0	3.276764	0.750991	1.354216	0.631245	0.169707	1.161776	4.375099	0.830145	0	1.372456
SbiRTX430.01G135100.v2.1	57.656513	57.034695	92.210663	47.198814	113.452621	50.219116	88.207275	55.297802	297.223175	71.472839	90.39933	79.143829
SbiRTX430.01G135200.v2.1	0.536341	15.824561	14.771931	30.170425	6.701755	11.411028	23.814537	10.854636	27.992481	10.617697	46.962406	19.70426
SbiRTX430.01G135300.v2.1	266.284088	389.530304	387.90152	615.806824	501.530304	341.465912	600.221619	461.503784	781.123108	502.007568	760.954529	426.806824
SbiRTX430.01G135400.v2.1	69.862816	63.556534	180.042145	58.835171	128.079971	21.268343	17.703014	23.514824	166.404846	35.921612	25.337187	44.215576
SbiRTX430.01G135500.v2.1	179.000671	137.734772	328.766571	132.709747	194.951981	91.281464	82.941811	88.12043	428.671173	115.020973	116.03112	127.299728
SbiRTX430.01G136700.v2.1	37.592094	47.155853	40.079792	56.162567	66.272186	66.69873	81.40567	80.98658	76.550339	81.2267	78.07196	51.00671
SbiRTX430.01G135600.v2.1	62.699081	77.860802	191.91864	71.877678	133.615143	18.641758	13.327789	24.579323	166.676331	35.534031	27.674259	56.073441
SbiRTX430.01G135700.v2.1	43.885365	25.808941	122.489906	22.215572	49.174839	14.486301	8.063446	20.506489	190.719177	31.745493	18.659336	40.803894
SbiRTX430.01G135800.v2.1	409.287659	351.974579	570.768127	398.622498	479.950104	306.520416	328.475494	327.087555	688.206909	372.716888	575.542175	331.477325
SbiRTX430.01G135900.v2.1	0	0	0	0	0	0	0	0	0	0	0	0
SbiRTX430.01G136000.v2.1	5.689328	3.370358	3.424732	9.881245	5.419086	5.945611	4.183925	2.831071	0.937159	4.793027	9.081958	3.132208
SbiRTX430.01G136100.v2.1	0.243136	0.299159	0.650616	0	1.313942	0.280558	0	0	2.386098	1.840608	0	0.710806
SbiRTX430.01G136200.v2.1	0	0	0.082519	0	0	0	0	0	0	0	0	0
SbiRTX430.01G136300.v2.1	160.13118	57.551041	125.62059	61.662643	141.121353	37.534485	39.953754	67.083572	173.056976	66.852287	62.0919	55.160103
SbiRTX430.01G136400.v2.1	51.564716	48.473232	92.566513	72.301575	65.381889	16.842926	5.80573	7.480397	51.245037	5.829857	5.565972	23.402615
SbiRTX430.01G136500.v2.1	0	0	1.31682	0.613664	0.598881	0	0	1.021974	1.056732	0	0.441071	0.603276
SbiRTX430.01G136600.v2.1	482.9039	637.655823	356.690338	539.365356	519.877563	595.553406	522.875671	507.577362	224.66124	466.421539	742.411499	323.448425
SbiRTX430.01G138600.v2.1	10.096668	5.528127	37.38813	24.824141	32.197433	6.608957	3.002185	3.801202	22.711246	8.043419	12.052977	12.695066
SbiRTX430.01G138700.v2.1	36.980637	24.824167	162.793167	48.811001	74.852829	19.528273	13.879938	19.188227	136.61116	18.340822	13.152982	24.635166
SbiRTX430.01G136800.v2.1	0	0	0	0	0	0	0	0	0.117327	0	0	0
SbiRTX430.01G136900.v2.1	0	0	0	0	0	0	0	0	0	0	0	0
SbiRTX430.01G137000.v2.1	0	0	0	0	0	0	0	0	0	0	0	0
SbiRTX430.01G137100.v2.1	89.814919	56.27758	58.375061	70.183746	104.201187	73.749046	82.512726	96.422783	72.595688	94.109413	115.251816	76.525719
SbiRTX430.01G137200.v2.1	0	0	1.2309	0	0	2.025467	0	1.273345	0	0	0	0
SbiRTX430.01G137300.v2.1	15.688004	18.089869	47.237305	13.506989	32.046951	4.438088	3.139732	6.990946	30.528845	4.914239	4.934275	6.569096
SbiRTX430.01G137400.v2.1	0	0	0	0	0	0	0	0	0	0	0	0
SbiRTX430.01G137500.v2.1	1266.72522	966.938904	954.784851	1279.790405	1050.849609	927.114319	992.149475	896.970886	1154.884033	962.504578	1449.496338	787.313965
SbiRTX430.01G137600.v2.1	39.814194	26.491228	43.603191	31.236841	28.589636	5.363955	2.995694	4.031419	36.998165	7.752951	4.359489	13.135726
SbiRTX430.01G137700.v2.1	2454.43457	3960.573486	2001.929688	2333.260498	2421.442627	2519.917969	2436.068604	3352.472168	2376.25	2000.740234	3954.677002	1708.772705
SbiRTX430.01G137800.v2.1	4514.57666	4959.53125	2282.356445	4854.268066	5212.049805	5491.536621	2700.579834	3712.868164	2778.754395	2905.545654	3197.24292	2064.924072
SbiRTX430.01G137900.v2.1	9.260705	5.600259	11.234681	9.793015	15.694714	15.141649	17.999353	14.017299	13.01072	10.977308	19.325228	9.410675
SbiRTX430.01G138000.v2.1	42.899956	53.55064	74.317184	28.290213	60.773167	41.020435	29.338724	58.343616	65.216805	35.115391	50.269756	30.295399
SbiRTX430.01G138100.v2.1	12.768455	2.563831	22.587349	6.963824	8.437908	3.619281	11.400413	6.362745	52.948471	7.501634	2.616567	6.729017
SbiRTX430.01G138200.v2.1	9.692092	8.490572	11.771978	8.792612	12.075489	4.510452	1.163243	1.730617	7.579599	3.883038	1.281112	1.536831
SbiRTX430.01G138300.v2.1	0	0	0.088299	0	0.858711	0	0	0	0	0	0	0
SbiRTX430.01G138400.v2.1	1.434348	9.23882	12.739864	8.181494	15.568506	3.813511	0	3.386299	20.966825	3.42745	0.88392	7.495243
SbiRTX430.01G138500.v2.1	52.739597	112.433289	72.916786	93.140602	93.688667	103.035866	112.944046	107.02224	114.549568	80.634148	118.484932	90.312767
SbiRTX430.01G138800.v2.1	22.747108	9.563094	26.264328	20.971087	21.971472	5.172706	0.038808	3.953482	24.38525	6.86533	2.121305	8.354664
SbiRTX430.01G138900.v2.1	277.121155	197.627945	81.138275	216.253036	154.51532	215.360657	329.315033	129.362793	104.732719	225.377762	253.731293	107.327156
SbiRTX430.01G139100.v2.1	15.175705	4.843095	4.813449	4.281273	4.067245	6.284888	2.869125	5.08026	5.245119	4.685466	2.509761	3.091106
SbiRTX430.01G139300.v2.1	0	0	0.137895	0	0	0	0	0	0	0	0	0
SbiRTX430.01G139400.v2.1	20.405701	14.621853	1.267458	0	43.979099	3.219953	2.066508	0.729691	15.579098	3.049881	0.697387	5.356295
SbiRTX430.01G139500.v2.1	150.171295	156.016159	191.802841	192.408539	289.495789	275.44278	365.552032	290.517487	432.178741	397.554291	375.162903	329.809326
SbiRTX430.01G139600.v2.1	682.735413	390.109253	234.777664	466.547699	457.556915	371.81424	430.023071	356.541534	215.106155	365.829987	472.81076	262.728485
SbiRTX430.01G139700.v2.1	95.155479	105.846062	102.62693	106.029709	116.830246	119.403549	99.359955	119.022766	147.28241	108.71682	154.447525	85.133873
SbiRTX430.01G139800.v2.1	62.541416	102.013435	121.086197	82.277611	122.726868	85.859703	85.355972	100.308952	168.755219	87.910072	108.391045	80.138809
SbiRTX430.01G139900.v2.1	264.380951	186.764175	302.429535	158.040817	315.380371	198.35318	284.957489	277.48526	493.384979	202.590134	270.158264	227.729019
SbiRTX430.01G140000.v2.1	31.192608	29.935911	43.762184	32.604328	36.169605	6.093082	2.093478	6.284616	40.591442	11.907652	4.78829	12.943144
SbiRTX430.01G140200.v2.1	27.008677	8.285962	40.886311	15.561944	42.105881	7.820786	7.21176	8.781298	112.578217	13.964851	6.377088	18.165979
SbiRTX430.01G140300.v2.1	19.80916	0	2.37659	2.441476	1.103053	0	0	0.187023	1.879135	0.576336	1.330789	1.465649
SbiRTX430.01G140400.v2.1	24.55155	3.824784	34.57618	20.274759	16.565516	4.650584	5.00965	5.939055	30.07745	2.978669	2.487557	6.757745
SbiRTX430.01G140500.v2.1	2.941176	0	5.632353	4.546568	0	0	0	0	1.042892	0	1.625	1.008578
SbiRTX430.01G140600.v2.1	3.151042	0	6.151042	0	4.515625	0	0.960938	0	2.085938	1.317709	0	8.595052
SbiRTX430.01G140700.v2.1	8.605186	4.86152	23.21096	7.868002	16.119328	5.395404	10.862699	4.793164	25.194756	15.906305	16.141426	9.446671
SbiRTX430.01G140800.v2.1	3.433211	0	6.272394	3.838135	8.515715	4.190676	1.209534	1.100576	8.310634	5.482975	7.941854	3.320063
SbiRTX430.01G140900.v2.1	11.090714	6.946323	35.804886	10.20934	28.513151	16.813742	5.538379	12.135802	39.294147	8.86044	15.425657	20.288782
SbiRTX430.01G141000.v2.1	0	0	0	0	0	0	0	0	0	0	0	0
SbiRTX430.01G141100.v2.1	0	0	0	0	0	0	0	0	0	0	0	0
SbiRTX430.01G141200.v2.1	0.931894	1.336102	2.827796	0.334441	2.171373	2.574751	1.276855	0.770764	6.347453	2.08804	4.893965	2.022148
SbiRTX430.01G141300.v2.1	4.205128	21.75	9.224359	19.598291	10.380342	26.542734	10.130342	7.474359	13.869659	6.767094	15.305556	13.863248
SbiRTX430.01G141400.v2.1	4.334898	3.253521	10.336463	5.941315	18.374022	0	6.691706	0	100.909233	10.751174	4.348983	11.665102
SbiRTX430.01G141500.v2.1	169.604614	231.849609	111.211647	123.389931	154.972107	143.121582	137.21286	157.03154	139.360825	143.805939	145.314743	81.597328
SbiRTX430.01G141600.v2.1	49.725288	29.970909	79.270416	42.176861	59.359669	14.688265	12.52595	19.293222	79.824791	13.913502	17.009586	28.211239
SbiRTX430.01G143400.v2.1	4.746648	7.648553	3.745236	0	2.11856	0	0	0	7.152435	0	0	0
SbiRTX430.01G143700.v2.1	10.682927	0	3.056911	0.487805	2.422764	1.176152	38.872627	12.384824	1.850948	11.639566	6.661247	10.514905
SbiRTX430.01G143800.v2.1	6.121112	13.141628	10.173395	8.425546	12.65321	22.432825	39.724686	19.245863	12.670416	20.460953	37.027466	16.873594
SbiRTX430.01G143900.v2.1	4.629837	0	8.638228	6.344522	3.738928	0.604196	3.14359	3.431702	12.849883	5.801399	5.122611	2.274592
SbiRTX430.01G141800.v2.1	94.614433	12.779382	9.505155	3.11134	19.350515	6.864948	8.431959	11.020618	46.301025	5.690722	4.546392	8.576288
SbiRTX430.01G141900.v2.1	0	0	0	0	0	0	0	0	0	0	0	0
SbiRTX430.01G142000.v2.1	149.344284	157.225632	161.697037	101.37394	252.939621	256.752106	222.372879	186.322037	333.736237	170.234116	246.639832	275.402557
SbiRTX430.01G142100.v2.1	24.605511	26.611799	34.009636	38.114498	39.429184	46.031425	30.098133	35.44389	35.307377	42.71925	60.480595	39.712666
SbiRTX430.01G142200.v2.1	0	1.829629	2.548384	6.504379	4.534679	6.678994	13.137957	9.211617	3.062031	5.220152	6.942105	4.706623
SbiRTX430.01G142300.v2.1	0	0	2.827957	3.225806	3.645161	0.580645	0	0	11.013441	0	0	0
SbiRTX430.01G142400.v2.1	0	0	0	0	0	0	0	0	0	0	2.149956	0
SbiRTX430.01G142500.v2.1	26.730816	19.706835	16.592926	47.741009	31.329136	45.886089	84.506592	47.02578	36.387291	60.695442	65.958633	28.451439
SbiRTX430.01G142600.v2.1	0	0	0.45351	0	1.548387	0	0	0	1.15623	0	0	0
SbiRTX430.01G142700.v2.1	5.575043	4.263945	16.551466	3.083381	8.770557	1.663025	6.755607	2.746406	25.350777	6.127085	2.029327	8.721679
SbiRTX430.01G142800.v2.1	0	0	0	0	0	0	0	0	0	0	0	0
SbiRTX430.01G142900.v2.1	29.899374	17.571497	44.17429	21.379393	41.646126	7.501685	12.385653	5.873375	74.084496	14.170679	11.466057	24.082811
SbiRTX430.01G143000.v2.1	0	0	0	0	0	0	0	0	0.001658	0	0	0
SbiRTX430.01G143100.v2.1	0.347864	0	1.934321	0.439988	2.41238	0.822145	1.076431	1.059576	2.231816	0.497239	0.17059	1.172334
SbiRTX430.01G143200.v2.1	15.539907	0	6.422535	0.985915	17.159624	31.830986	49.29108	16.248827	19.676056	33.910797	21.507042	14.98122
SbiRTX430.01G143300.v2.1	112.87545	71.879059	44.06498	72.265343	87.303246	122.209389	94.628159	128.10289	171.631775	125.929604	139.422379	130.907944
SbiRTX430.01G144800.v2.1	60.783077	20.728371	81.522903	37.031807	57.75	38.301708	56.121334	17.275446	134.787857	45.916031	51.430027	57.69593
SbiRTX430.01G144900.v2.1	255.36821	169.681213	94.632622	269.893738	164.888779	209.611771	216.696564	146.252884	106.220772	172.523895	366.593079	131.632614
SbiRTX430.01G144000.v2.1	0	0	0	1.137068	0	0	2.077473	1.551252	0	0	0.818832	0.703218
SbiRTX430.01G144100.v2.1	0	0	0	0	0	0	0	0	0.415094	0	0	0
SbiRTX430.01G144200.v2.1	0	0	0.165463	0.013132	0	0	0.162837	0	0	0	0	0
SbiRTX430.01G144300.v2.1	34.499172	28.500019	96.637604	93.0438	106.71405	66.763634	50.326447	81.223969	104.62355	62.768597	117.152069	83.330582
SbiRTX430.01G144400.v2.1	17209.345703	18311.751953	7820.649902	13719.392578	12944.249023	16208.527344	15667.993164	16371.851562	15021.695312	14005.500977	20172.478516	11825.868164
SbiRTX430.01G144500.v2.1	23.732313	13.149276	43.484772	15.013979	22.234148	12.551023	4.738804	25.994509	48.424656	18.548677	16.669994	14.230654
SbiRTX430.01G144600.v2.1	0	0	7.944954	0	9.418961	0	0	3.103975	4.68977	5.253823	0.085627	0
SbiRTX430.01G144700.v2.1	0	0	0.130435	0	0	0	0	0	0	0	0	0
SbiRTX430.01G145100.v2.1	9.700192	26.475336	0	19.900705	0	0	0	17.831839	0	26.8123	0	112.448753
SbiRTX430.01G145200.v2.1	0.672712	0	0.684254	3.854905	1.931575	7.586112	4.581203	0	2.352413	7.635614	2.706513	2.156636
SbiRTX430.01G145300.v2.1	76.663353	111.326698	69.967659	107.068825	104.51078	184.320328	196.9608	140.759537	113.420166	172.870651	205.398834	107.26368
SbiRTX430.01G145400.v2.1	77.334419	79.016258	152.959625	81.199455	104.08889	64.551399	73.043358	64.314903	185.990631	78.624931	94.825478	87.21843
SbiRTX430.01G145500.v2.1	58.087646	65.490952	35.933872	65.075798	68.645042	69.599258	88.996254	61.484711	92.229668	55.950405	132.65065	71.847466
SbiRTX430.01G145600.v2.1	59.548149	140.162964	53.640739	86.603706	32.670372	45.945255	78.370369	32.977779	90.76667	108.751854	118.925926	91.162964
SbiRTX430.01G145800.v2.1	4.388582	0	1.185083	0	0	0	0.38674	4.302947	1.626521	0	0	0
SbiRTX430.01G146100.v2.1	0.109091	12.355556	21.418182	3.422222	3.089899	0.615954	3.3	3.182828	6.206771	0	3.188889	6.165657
SbiRTX430.01G146500.v2.1	16.618946	17.932838	13.77766	10.395193	16.716862	16.803818	11.467656	12.791092	18.78546	19.809473	11.392718	15.530576
SbiRTX430.01G149500.v2.1	1.657658	0	3.765766	0	11.447467	0	0	0	7.414414	4.432433	0.108108	1.07958
SbiRTX430.01G149400.v2.1	274.622742	357.83844	89.753693	259.176605	375.936035	499.319397	525.040955	600.416565	246.828674	320.421112	729.201172	467.783813
SbiRTX430.01G146700.v2.1	12.098988	14.870641	24.757595	35.325928	31.513779	20.028402	16.426884	22.096176	65.239944	34.456409	29.161415	40.74297
SbiRTX430.01G146800.v2.1	259.795807	257.435913	538.948486	262.547668	490.213654	233.011093	225.7995	276.580109	961.014771	277.770752	352.476166	283.904266
SbiRTX430.01G146900.v2.1	0.137536	4.065903	0.520057	2.523878	1.441738	1.958453	1.441738	0.788921	1.190238	0.503343	3.458453	5.581184
SbiRTX430.01G147000.v2.1	91.398911	46.936546	188.10553	68.829315	152.663055	20.702902	25.143631	17.248894	182.362732	31.193802	26.123957	80.362518
SbiRTX430.01G147100.v2.1	43.84803	93.884125	44.069115	80.821571	68.822395	89.644531	72.595573	71.317268	46.70351	63.640896	133.745071	55.78138
SbiRTX430.01G147200.v2.1	10.701238	6.137301	2.265763	4.223925	2.440778	2.934001	2.530937	12.132586	4.970099	8.043607	7.516205	1.212728
SbiRTX430.01G147300.v2.1	22.957787	24.204502	96.682938	60.762665	72.589119	16.823029	20.550102	17.939508	89.538864	21.353413	26.831144	16.463444
SbiRTX430.01G147400.v2.1	0	0	0.93839	0	0	1.611194	1.567404	1.826316	0.421317	1.145164	0	2.033422
SbiRTX430.01G147500.v2.1	0	8.078321	3.034965	0	1.353846	4.218182	2.820979	5.53007	6.205015	0	5.744056	4.783217
SbiRTX430.01G147600.v2.1	0	0	0.135209	0	0	0	0	0	0	0	0	0
SbiRTX430.01G147700.v2.1	28.526638	41.252441	12.686471	87.711296	31.01339	47.51046	43.309067	25.007532	15.336125	36.897068	94.86248	19.053556
SbiRTX430.01G147800.v2.1	6.26631	1.572193	3.604278	0	1.614973	7.217113	3.939037	8.82246	30.809952	1.937968	10.850267	5.679144
SbiRTX430.01G147900.v2.1	2.673034	0.780899	11.070786	0	3.820225	4.362922	1.085393	0	57.292084	15.342696	0.01236	7.624719
SbiRTX430.01G148000.v2.1	49.15435	33.191132	75.186493	37.640774	65.067024	45.909592	35.14954	42.215885	52.07262	41.351665	44.632172	42.617046
SbiRTX430.01G148100.v2.1	0	0	0.948522	0	0	0.831268	0.282173	1.267874	1.13918	0.204004	3.179218	0
SbiRTX430.01G148200.v2.1	0	0	1.263759	0	1.935618	0	2.764278	1.071651	0	0	0	0
SbiRTX430.01G148300.v2.1	35633.597656	10356.356445	45777.5625	11263.746094	31922.197266	8984.71582	9071.451172	7102.454102	37749.277344	9988.948242	6594.398438	7598.393066
SbiRTX430.01G148400.v2.1	30.283161	9.247975	41.722424	22.733315	43.098019	12.971237	14.233735	20.987713	43.292656	12.178442	11.680816	14.356605
SbiRTX430.01G148500.v2.1	0	0	1.190283	0	0	1.597841	0	0	0.101889	0	0	0
SbiRTX430.01G148600.v2.1	0.131856	0	1.837291	0.604808	2.17892	0.998241	2.692759	0.914101	2.413078	0.123717	1.446497	2.911073
SbiRTX430.01G148700.v2.1	0.001264	0.938967	1.30047	0	0.409484	0	0	0	0.009371	0	0	0.63978
SbiRTX430.01G148800.v2.1	63.131962	56.276428	193.260574	88.907791	128.000626	12.797181	5.591229	10.180501	180.772903	20.337118	6.913273	52.419952
SbiRTX430.01G148900.v2.1	69.950859	72.696091	177.828018	87.09008	126.176933	35.233849	22.748407	68.462242	192.759781	36.12466	61.272064	58.838165
SbiRTX430.01G149000.v2.1	24.356407	7.027055	75.627472	14.229969	18.541632	8.341311	6.826223	22.670135	25.063478	22.388138	7.830385	4.551513
SbiRTX430.01G149100.v2.1	0	0	0	0	0	0	0	0	0	0	0	0
SbiRTX430.01G149200.v2.1	0	0	235.803436	0	5.527878	0	0	1.731368	28.760851	1.867322	0	0.99852
SbiRTX430.01G149300.v2.1	93.292244	89.13829	53.848186	121.671173	109.170822	123.47757	101.559929	93.61647	96.258141	139.047333	139.866623	71.738167
SbiRTX430.01G149600.v2.1	91.630745	119.514694	34.573475	73.099472	119.414467	143.920868	177.432556	134.47023	90.47551	170.373016	204.882446	106.518463
SbiRTX430.01G149700.v2.1	37.055431	33.490021	178.337692	92.414635	72.828163	11.560976	9.838138	6.394679	81.25499	10.317073	12.350332	9.711752
SbiRTX430.01G149800.v2.1	18.957447	0	39.38298	7.851064	18.290781	0	0	0	18.411348	1.971631	0	10.822695
SbiRTX430.01G149900.v2.1	5.712575	0	2.597305	0	0.556886	0	2.712575	2.522455	5.20509	25.329342	0	2.362275
SbiRTX430.01G150000.v2.1	3.862305	8.990031	11.574246	8.692212	7.110281	2.147041	3.670405	8.563239	16.109657	11.748286	4.498442	6.063551
SbiRTX430.01G150100.v2.1	0	0.556235	3.413203	3.224939	5.001222	0	2.207824	0.781174	27.273838	0	2.577017	0
SbiRTX430.01G150200.v2.1	0	0	0	0	0	0	0	0	0	0	0	0
SbiRTX430.01G150300.v2.1	49.380058	54.27726	7.838006	0	7.850467	0	7.277258	1.280374	25.809969	5.143302	5.956386	9.570093
SbiRTX430.01G150400.v2.1	633.545288	44.276497	91.251923	16.130568	174.210449	33.517666	24.863287	63.786484	319.514587	65.937019	1.517665	39.107529
SbiRTX430.01G150500.v2.1	1.548183	1.417851	6.021327	0	7.917062	8.442338	0	4.590837	9.149289	3.605055	3.650869	3.401264
SbiRTX430.01G150600.v2.1	0.508406	2.705929	0	0.261315	3.678662	2.5012	0.125251	0.616451	4.916175	0.301453	2.704528	4.104092
SbiRTX430.01G150700.v2.1	0	0	0	0	0	0	0	0	0	0	0	0
SbiRTX430.01G150800.v2.1	108.128845	54.334118	145.716553	65.669205	100.384071	24.077263	23.291424	21.652855	116.577263	34.65464	26.321384	47.102482
SbiRTX430.01G150900.v2.1	11.316465	18.968731	35.453484	23.200439	26.140333	8.882036	6.001178	13.970493	21.723984	11.583537	16.74246	8.669907
SbiRTX430.01G151000.v2.1	0	21.460762	4.099456	13.195027	14.725718	16.379177	14.407926	2.561772	5.140637	15.311577	3.094794	11.039627
SbiRTX430.01G151100.v2.1	0	0	0	0	0	0	0	0	0	0	0	0
SbiRTX430.01G151200.v2.1	285.158173	173.389801	494.799225	183.253067	245.904083	77.732651	86.694901	103.888779	429.032135	126.248978	116.295921	139.304596
SbiRTX430.01G151300.v2.1	149.713272	121.104248	149.603378	46.532932	144.922501	80.13279	79.726662	100.607605	300.398041	83.071503	76.865448	77.002464
SbiRTX430.01G151400.v2.1	458.601471	297.901672	484.375519	220.756271	400.508392	235.311722	254.899612	371.197693	948.034058	260.06015	334.604584	214.086823
SbiRTX430.01G151500.v2.1	49.114941	42.20977	32.79023	100.489944	46.158051	117.58477	95.689651	72.847702	125.752876	94.800285	86.613503	60.561783
SbiRTX430.01G152000.v2.1	25.485905	64.414597	85.82338	19.109453	67.718079	18.487562	19.961857	51.021561	122.538139	13.689884	28.177446	47.873962
SbiRTX430.01G152100.v2.1	22.415119	8.367072	62.634529	16.975657	29.223894	8.514734	9.848815	6.108904	37.149902	13.630365	18.232544	12.893018
SbiRTX430.01G152200.v2.1	38.30151	12.936858	34.987312	10.675529	33.164955	19.9	32.343807	24.706345	46.371902	22.717525	28.940786	17.853777
SbiRTX430.01G152300.v2.1	0	0	0	0	0	0	0	0	0	0	0	0
SbiRTX430.01G152400.v2.1	11.383233	16.73686	10.74318	28.830008	23.252163	28.380239	33.920822	29.578176	17.992016	36.436459	31.420492	15.064205
SbiRTX430.01G152500.v2.1	43.448784	24.592398	114.80201	25.725449	85.710663	23.491024	40.152058	25.726505	261.454071	31.577614	51.364307	42.316792
SbiRTX430.01G152600.v2.1	0	0	0	0	1.778886	0	0	0	5.326684	12.900249	0.753117	3.648379
SbiRTX430.01G152700.v2.1	720.661926	993.738342	1059.595825	833.90802	880.917114	699.563477	624.130859	571.457275	898.154175	629.173645	964.395081	595.613953
SbiRTX430.01G152800.v2.1	0	0	2.367554	0	0	1.288973	2.231939	2.579848	2.796578	2.726236	3.537389	3.014575
SbiRTX430.01G152900.v2.1	435.199371	585.367676	197.597183	1021.648743	600.400146	814.492737	925.138611	643.22522	218.159149	754.83606	1561.412842	444.415344
SbiRTX430.01G153000.v2.1	1.200673	0.008064	1.774836	3.062675	2.509081	12.407664	13.437349	4.48282	0.236085	1.904215	18.943121	1.07744
SbiRTX430.01G153100.v2.1	48.482716	6.649465	13.90981	11.767283	7.302094	3.567429	1.267527	3.155063	14.695473	7.000974	3.254382	5.83666
SbiRTX430.01G153200.v2.1	0	0	2.249366	0	0.936629	0.444867	0.173004	0.890684	1.226553	0	1.150824	0.124208
SbiRTX430.01G153300.v2.1	1.171384	0	0	0	0	0	1.768082	0	1.970126	0	0	0.861635
SbiRTX430.01G153400.v2.1	0	0	0.143468	0.286936	0.826603	0.555344	0	1.705463	0.113064	2.188599	0.828504	0
SbiRTX430.01G153500.v2.1	637.542664	317.817322	1203.446533	449.189331	1366.565308	291.664001	343.675995	451.922668	5652.169922	472.246674	567.290649	614.330688
SbiRTX430.01G153600.v2.1	133.124634	98.556961	126.573517	74.947418	96.765335	50.068161	80.206429	95.130478	136.720932	52.405064	93.946449	60.740021
SbiRTX430.01G154900.v2.1	43.441513	9.255693	47.051243	19.864906	35.293995	13.418737	26.133022	17.651138	48.584885	21.026398	24.580486	22.109732
SbiRTX430.01G153700.v2.1	588.068787	364.325226	399.393982	273.039398	312.320923	234.737106	258.141846	289.666901	681.785461	305.368896	366.834534	203.717758
SbiRTX430.01G153800.v2.1	387.923798	627.071472	146.812759	462.161835	365.487885	380.777924	330.874786	316.876556	154.004532	292.861206	434.32251	250.588898
SbiRTX430.01G153900.v2.1	18.235659	14.020155	73.55114	16.195349	37.392246	15.376744	26.510078	8.485271	65.377632	26.91938	12.803876	20.648062
SbiRTX430.01G154000.v2.1	6.62772	13.417659	15.249427	3.145156	6.098958	0.253949	0.14307	1.63696	18.74966	3.895976	0.710879	3.09687
SbiRTX430.01G154100.v2.1	0	2.646351	4.167992	0	9.740372	0	0	0	10.9355	0	0	0
SbiRTX430.01G154200.v2.1	0	0	0.106413	0	1.314306	0.851304	0	0	0	1.247357	0	0.632135
SbiRTX430.01G154300.v2.1	3.533334	49.670376	47.714821	59.014816	13.833333	14.555555	9.570371	19.022221	21.811356	25.692593	8.248148	7.22963
SbiRTX430.01G154400.v2.1	1057.476807	304.292572	192.448364	330.295044	394.371063	235.023972	293.056213	299.019012	163.51088	288.171082	232.023529	230.01239
SbiRTX430.01G154500.v2.1	0	0	0	0	0	0	0	0	0	0	0	0
SbiRTX430.01G154600.v2.1	13.639635	13.715897	36.235229	17.904135	22.125134	10.75725	6.42159	4.705156	52.508862	10.687433	3.632116	10.434479
SbiRTX430.01G154700.v2.1	13.641944	9.495524	29.374041	8.441816	21.928389	3.528773	4.680307	3.11445	35.185741	16.090794	2.538363	5.157289
SbiRTX430.01G155000.v2.1	39.867168	11.477736	27.563396	10.233208	36.778301	9.205283	8.100755	8.941133	36.294529	2.653208	11.513207	10.167736
SbiRTX430.01G155100.v2.1	55.134167	52.339344	149.735336	59.611904	95.58046	12.364668	4.396391	15.386932	118.310875	16.750727	9.814901	37.547775
SbiRTX430.01G155200.v2.1	22.983025	25.002916	18.463926	36.844826	32.848545	42.010502	51.87215	40.413528	10.596287	47.894955	89.636604	16.129444
SbiRTX430.01G155300.v2.1	3.633184	0	1.980568	2.153961	2.936323	1.180568	3.109716	2.442451	2.280419	2.763827	3.666966	0.197309
SbiRTX430.01G155400.v2.1	25.208956	21.07617	27.16778	36.295418	74.49202	75.999489	90.918694	96.962418	90.479149	121.855377	144.00412	66.039635
SbiRTX430.01G155500.v2.1	11.483306	7.750411	14.328955	25.559935	12.194855	9.443897	11.876847	14.559387	20.355227	11.045977	8.972085	8.314177
SbiRTX430.01G155700.v2.1	34.566154	16.922955	65.582184	28.692881	45.515408	5.153295	1.772582	7.25797	73.265831	11.927736	9.232731	21.223167
SbiRTX430.01G155800.v2.1	51.411537	4.625	215.131256	54.512501	63.942787	16.1875	13.599038	12.865385	219.403366	13.510577	27.186539	21.622116
SbiRTX430.01G155900.v2.1	0.673597	4.933472	11.220374	23.83576	18.76923	2.629938	0	0	10.370063	0	0	0
SbiRTX430.01G156000.v2.1	14.868403	0	18.32443	0	12.713355	3.07101	0	0.652769	20.289577	0	3.219544	1.727036
SbiRTX430.01G156100.v2.1	28.889862	40.859909	98.900925	54.11705	72.551613	45.210598	40.020275	39.448387	85.869354	39.65023	69.37558	33.841934
SbiRTX430.01G156200.v2.1	36.424583	22.007048	60.491119	43.787708	48.291798	21.39188	25.00733	21.00733	89.55822	36.10939	39.276009	23.970961
SbiRTX430.01G156300.v2.1	7.726217	3.410541	20.867298	9.59027	11.431622	5.36054	2.86	8.110811	15.432298	8.666757	10.354324	6.117297
SbiRTX430.01G157100.v2.1	10.112198	33.720367	19.802071	14.480437	25.152145	32.627159	32.54488	30.235329	18.517836	26.668585	32.081127	21.703682
SbiRTX430.01G157300.v2.1	0.702728	3.132643	1.84666	0.222013	0.84666	1.328316	0.329257	2.662277	7.10254	3.266228	3.587018	6.635936
SbiRTX430.01G157400.v2.1	40.954498	0	33.054497	31.880423	70.694183	12.04127	17.268784	5.142857	156.720642	1.675132	6.144974	42.385185
SbiRTX430.01G159800.v2.1	15.161165	12.107444	33.924919	18.979288	22.812944	21.759871	17.636892	29.74822	21.097086	13.330745	40.329449	26.02589
SbiRTX430.01G157500.v2.1	0	0	0	0	0	0	0	0	0	0	0	0
SbiRTX430.01G157600.v2.1	0	0	0	0	0	0	0	0	0	0	0.039028	0
SbiRTX430.01G157700.v2.1	12.771606	11.056162	17.850546	15.180031	15.089235	8.570671	11.294539	7.400312	25.291107	13.2	14.847502	5.65429
SbiRTX430.01G157800.v2.1	11.335875	3.793235	36.837776	10.785136	20.914246	6.435921	2.819914	6.698428	28.752975	9.123869	11.39495	12.071463
SbiRTX430.01G157900.v2.1	490.499115	110.428574	277.654083	152.457886	353.723328	191.931061	189.495941	196.512161	431.528381	223.423584	257.840912	247.322525
SbiRTX430.01G158000.v2.1	1.033051	16.704842	3.09608	12.201384	0.748655	6.913144	9.440431	6.878555	6.371253	9.238279	8.177556	4.776326
SbiRTX430.01G158100.v2.1	50.222897	33.96365	91.832909	23.721621	34.244419	4.939413	7.854911	5.887436	40.674904	13.961097	7.249043	19.531729
SbiRTX430.01G158200.v2.1	5.62515	0	0.699401	0	0	1.214371	0	0	2.064671	4.071856	0	0
SbiRTX430.01G158300.v2.1	0	0	0	0	0	0	0	0	0	0	0	0
SbiRTX430.01G158400.v2.1	10.637703	80.590576	28.600883	15.648012	26.581738	43.985271	83.873344	71.353462	89.580269	82.282768	77.633286	56.382915
SbiRTX430.01G158500.v2.1	4.565778	14.090095	4.41671	12.569013	14.626609	1.447119	6.50484	11.822454	10.474384	13.476184	16.862185	6.732436
SbiRTX430.01G158600.v2.1	6794.462891	4306.77002	4012.80127	7056.180664	6793.956543	7598.248047	9860.649414	8206.570312	10346.137695	9754.826172	13580.207031	6582.666016
SbiRTX430.01G158700.v2.1	48.480198	18.242411	93.797829	46.106331	57.183815	14.319925	9.028064	8.566885	109.821701	21.866545	9.708499	26.717493
SbiRTX430.01G158800.v2.1	82.862167	153.964493	49.615303	169.762344	164.650803	202.863586	159.143524	152.173706	48.249317	149.906219	283.853912	103.244408
SbiRTX430.01G158900.v2.1	6531.875977	8040.470215	3527.860107	9429.959961	7193.645996	7710.606934	7133.081543	5357.711914	1715.891357	5053.202637	9748.772461	3635.195068
SbiRTX430.01G159000.v2.1	35.979103	35.149002	27.991972	40.987858	33.639614	41.094028	42.779072	24.614174	28.59742	14.800727	32.362206	25.48637
SbiRTX430.01G159100.v2.1	80.567978	62.788521	60.374622	50.436054	83.159111	72.654579	69.125877	63.343403	57.013092	52.298088	96.175224	50.525681
SbiRTX430.01G159200.v2.1	4.032374	14.649281	30.333183	6.50897	29.123201	6.894784	22.046762	4.227518	64.584549	14.578238	9.635792	12.493705
SbiRTX430.01G159300.v2.1	5.745763	0	12.545197	0	11.932203	0	0	0	13.229895	0	3.516949	5.669491
SbiRTX430.01G159400.v2.1	0	0	0	0	0	0	0	0	0	0	0	0
SbiRTX430.01G159500.v2.1	64.651878	72.387047	91.106125	93.364609	95.670502	62.373161	56.131706	56.867352	69.289864	55.989323	102.873985	48.921928
SbiRTX430.01G159600.v2.1	59.834385	35.610485	99.728348	52.640099	79.372658	14.925562	12.80618	11.493329	102.930946	29.561563	8.970974	30.202362
SbiRTX430.01G159900.v2.1	0	0	0.23965	0	0.501592	0	0	0	0.761943	0	0	0
SbiRTX430.01G160000.v2.1	281.266144	307.711639	110.107277	361.956268	357.443451	386.816193	650.283203	482.343658	168.233673	419.280823	489.009918	206.730438
SbiRTX430.01G160100.v2.1	16.154528	29.299059	51.088982	41.784348	39.336479	24.888033	16.096544	13.222793	39.400887	21.084833	37.980576	18.750359
SbiRTX430.01G160200.v2.1	61.004246	56.954517	61.971497	192.176468	189.542755	177.190414	199.040024	119.480896	71.095818	174.408737	270.51062	93.036385
SbiRTX430.01G160300.v2.1	6.843935	14.863905	8.101332	51.159763	13.692307	18.872042	23.215607	10.784763	6.717455	27.295118	43.556213	16.47781
SbiRTX430.01G160400.v2.1	4.535014	1.762465	1.713165	2.013445	5.528291	3.509244	5.883473	3.365266	1.921569	2.659944	9.003362	3.042017
SbiRTX430.01G161800.v2.1	3.327039	0.671245	15.355794	2.059657	7.870386	2.154506	0.826609	2.055365	15.933906	2.667811	5.127468	9.992703
SbiRTX430.01G160500.v2.1	1.305504	18.395794	3.972171	1.679654	3.125541	16.66976	4.484848	10.687694	3.580086	9.373531	16.001856	3.543599
SbiRTX430.01G160600.v2.1	0	0	0	0	0	0.055513	0	0	0	0	0	0
SbiRTX430.01G160700.v2.1	0	0	0	0	0	0	0	0	0.244283	0.675962	0	0
SbiRTX430.01G160800.v2.1	1387.863403	803.035217	1415.235474	710.072937	1092.540039	575.30127	245.955017	440.989258	1423.808838	470.598938	404.755951	459.078156
SbiRTX430.01G160900.v2.1	0	3.870672	6.454175	0.476578	3.315682	2.150713	0	0.830957	26.032589	9.471487	0	6.233198
SbiRTX430.01G161000.v2.1	0	5.026578	20.656977	0	11.436047	0	4.762458	0	145.505814	14.710133	0.936877	8.343854
SbiRTX430.01G161100.v2.1	0	0	0	0	0	0	0	0	0	0	0	0
SbiRTX430.01G161200.v2.1	2.919072	1.705716	6.63837	0.958687	20.608376	8.70515	7.258065	8.128467	44.272213	54.574421	9.769666	9.773062
SbiRTX430.01G161300.v2.1	0	2.513683	1.093764	0.354868	0.522207	3.366083	0.131898	4.580529	1.784657	0	2.477793	1.067295
SbiRTX430.01G161400.v2.1	0	0.366942	0.587603	0	0.831405	2.383058	1.492562	0	2.190496	0.907851	0.101653	0.255372
SbiRTX430.01G161500.v2.1	61.347889	38.289986	84.100456	68.990036	73.95871	32.703896	58.773136	67.479828	94.658127	59.544609	59.143333	52.54414
SbiRTX430.01G161600.v2.1	163.670441	120.945938	82.127518	204.588577	178.318573	207.328644	237.390045	161.433105	88.682037	214.742676	366.218506	136.922729
SbiRTX430.01G161700.v2.1	35.81406	21.944496	20.098982	88.039314	103.612396	113.468544	100.032379	76.105919	36.117485	129.252075	170.751617	94.757629
SbiRTX430.01G161900.v2.1	83.185547	57.80843	30.172989	94.929398	67.941437	92.690674	111.000259	61.535366	33.987572	95.315796	117.471169	56.275372
SbiRTX430.01G162000.v2.1	49.069939	87.309525	151.863846	100.191963	102.160713	69.784225	82.75	80.337799	150.450897	86.555061	115.476189	88.279015
SbiRTX430.01G162100.v2.1	581.995544	965.486633	577.896729	785.643677	942.091614	923.535339	745.072937	876.536194	491.5	825.335754	1220.324341	664.93042
SbiRTX430.01G162200.v2.1	8.097406	12.388565	3.309158	0.881419	17.049232	7.05929	2.806776	1.483325	78.993118	66.68766	8.287454	13.33298
SbiRTX430.01G162300.v2.1	10.92009	11.200337	30.142374	25.006189	22.656162	20.612268	19.886326	20.655037	32.756332	24.141249	37.220036	29.967079
SbiRTX430.01G162400.v2.1	12.514298	4.119383	1.428053	5.211984	10.036768	9.84907	4.811621	2.25783	13.487063	9.741715	21.371765	17.140717
SbiRTX430.01G162500.v2.1	0	0	0	0	0	0	0	0	0	0	0	0
SbiRTX430.01G162700.v2.1	0.603852	10.012493	2.483082	4.365955	7.43571	15.782926	9.292556	8.914107	8.114003	6.88027	11.160334	6.884956
SbiRTX430.01G162900.v2.1	34.699818	14.297421	101.571823	79.168968	91.627991	17.757828	10.532228	20.23757	134.978363	10.143646	8.232965	39.257828
SbiRTX430.01G163000.v2.1	13.492002	1.780474	33.166023	15.874242	19.383894	1.352455	2.14396	0.599007	29.111141	6.923056	0.164368	3.725317
SbiRTX430.01G163100.v2.1	151.015778	99.063995	130.273117	94.440697	157.117752	84.251709	97.688141	146.040527	243.45784	122.134384	154.031143	98.520477
SbiRTX430.01G163200.v2.1	416.879395	1141.558838	305.930542	574.744873	443.155701	551.752197	532.732483	494.633026	285.775574	447.622803	610.650574	366.190063
SbiRTX430.01G164000.v2.1	3.024712	9.029655	2.875618	13.76771	7.800659	1.700988	15.968699	13.277595	15.161449	12.838551	17.61944	8.71911
SbiRTX430.01G163300.v2.1	10.549911	17.802153	31.951284	11.569037	18.336521	12.361626	13.391512	16.188284	74.090111	15.304244	10.894053	18.496414
SbiRTX430.01G164100.v2.1	81.825645	75.508949	86.993927	42.299236	85.686798	69.681946	75.452652	95.718361	242.720474	104.893929	88.800613	84.248863
SbiRTX430.01G164300.v2.1	26.946491	28.666195	35.022858	26.372076	69.072647	19.381647	12.204112	13.650602	81.83239	28.600992	22.713678	26.347624
SbiRTX430.01G164400.v2.1	16.043148	5.269841	26.961439	7.867513	16.910921	3.101118	1.259943	7.222283	60.824234	3.00863	1.598477	12.148804
SbiRTX430.01G164500.v2.1	0	0.051885	0.36103	0	0.883068	0.1037	10.490538	0.23172	0.40801	0	0	0.008929
SbiRTX430.01G164600.v2.1	0	0	0.106697	0.033055	0	0	0	0	0.120259	0	0	0.098335
SbiRTX430.01G164700.v2.1	17.903063	13.11904	25.191378	16.327288	31.351721	5.901149	2.55952	3.37922	36.556293	12.957013	6.170727	15.005452
SbiRTX430.01G164900.v2.1	2.973526	0	2.558419	3.423932	2.095305	2.51359	3.052948	0	2.62125	0.957642	2.781504	1.015884
SbiRTX430.01G165000.v2.1	12.22075	3.223659	3.324822	9.774078	21.578863	7.585973	8.801552	6.274725	9.458952	9.240142	13.671947	9.300582
SbiRTX430.01G165900.v2.1	1.572327	0	0	0	0	0	0	0.125786	0	0	1.215933	0
SbiRTX430.01G165100.v2.1	117.38549	94.545715	50.881386	167.795731	113.780273	165.438232	210.224457	139.81485	64.983124	175.422562	224.59967	93.311577
SbiRTX430.01G166000.v2.1	9.285057	6.334483	50.475288	48.824139	36.44138	21.483908	37.651726	20.340229	70.990807	47.570114	46.154022	32.514942
SbiRTX430.01G166100.v2.1	1.78235	1.988089	1.969681	2.558203	5.264212	7.053059	10.828912	1.5268	8.296698	7.22902	7.259339	4.278831
SbiRTX430.01G166300.v2.1	152.706802	81.233276	68.904015	138.019196	236.433395	147.934265	167.088425	160.922043	326.248993	223.13147	161.589294	146.584061
SbiRTX430.01G166400.v2.1	237.221588	306.556824	178.706085	251.194031	309.080353	376.63031	274.066589	243.016068	226.737091	186.339844	420.613098	213.411026
SbiRTX430.01G166500.v2.1	64.841011	58.207375	75.426651	97.829109	106.638634	93.145546	73.92627	90.650536	77.239632	53.629032	162.326797	86.162056
SbiRTX430.01G166600.v2.1	10.187636	6.673455	2.142545	8.025455	4.997818	4.480727	15.909819	10.784727	3.635636	9.11709	8.16291	1.318545
SbiRTX430.01G166800.v2.1	23.626726	24.710899	89.594254	31.526316	62.344532	6.956327	6.128033	6.71146	73.125977	9.902203	10.577081	23.958941
SbiRTX430.01G166900.v2.1	32.467606	14.971799	77.425629	51.870426	49.488186	12.851754	15.73628	15.846799	63.741745	11.01372	19.582317	22.322027
SbiRTX430.01G168400.v2.1	28.913601	21.037439	30.184322	34.433594	58.111366	69.20256	35.074883	34.831684	56.712318	42.290562	72.603844	35.443516
SbiRTX430.01G167000.v2.1	29.172009	21.994131	61.292099	19.627089	40.843342	9.164334	3.334989	6.687133	35.107449	7.480813	4.786456	17.882618
SbiRTX430.01G167100.v2.1	345.729675	301.361298	421.158051	294.258057	326.21936	319.499359	325.334839	349.290314	556.99353	410.518707	416.840637	324.628387
SbiRTX430.01G167200.v2.1	21.75963	9.564562	12.661942	15.309708	14.216639	9.592606	16.201847	11.850231	20.988445	6.416641	20.262253	6.648998
SbiRTX430.01G167300.v2.1	17.681171	15.976022	12.966252	8.033748	20.321491	17.511101	22.996449	15.845915	46.590588	25.857016	12.318383	21.030195
SbiRTX430.01G167400.v2.1	0	0	0	0	0	0	0	0	0	0	0	0
SbiRTX430.01G167500.v2.1	0	0	0	0	0	0	0	0	0	0	0	0
SbiRTX430.01G167600.v2.1	19.364929	14.213195	32.405903	22.674305	23.036112	10.08889	12.967014	15.041318	35.645138	19.822916	14.024305	13.949652
SbiRTX430.01G167700.v2.1	1.188204	20.300804	1.931903	14.110992	9.035925	16.388741	28.385523	8.13244	7.360322	16.46327	28.27882	10.93244
SbiRTX430.01G167800.v2.1	15.253865	7.399465	18.912256	11.299	26.33165	2.463117	1.24301	0.645449	32.805119	4.210291	2.34771	11.207911
SbiRTX430.01G167900.v2.1	0	0	0.278271	0.189444	0	0	0	0	0.032206	0	0	0
SbiRTX430.01G168000.v2.1	5.025	5.202325	22.28779	19.133139	33.179657	9.84593	9.466861	4.988372	67.662216	13.597674	5.046512	17.649418
SbiRTX430.01G168100.v2.1	1244.414917	1469.299316	882.815308	1553.118408	1060.335938	1155.274902	1286.155762	1289.545532	787.872131	1214.300049	2119.694092	909.151245
SbiRTX430.01G168200.v2.1	0	0	0.294935	0	2.568689	0	0.188563	0	0	5.665997	0	2.477324
SbiRTX430.01G168500.v2.1	64.211548	57.737659	106.619781	68.287025	66.162971	17.566931	11.202848	16.102848	98.929428	27.843039	18.273735	32.221359
SbiRTX430.01G169100.v2.1	1.899658	0	1.449829	1.145382	0.148803	2.54447	1.565564	0	3.54561	9.45268	4.175599	0
SbiRTX430.01G169200.v2.1	196.727829	155.737274	296.586243	171.774338	227.415543	161.36644	207.384232	144.998016	374.658722	151.893265	280.987671	159.916122
SbiRTX430.01G169300.v2.1	53.414246	21.036654	31.062933	47.841633	78.029045	32.597511	56.193638	35.882435	39.978561	47.152145	58.61549	34.846474
SbiRTX430.01G169400.v2.1	17.376192	8.670517	6.005525	10.010045	13.01557	20.416374	12.8222	14.420894	8.421899	12.2446	16.755901	9.851833
SbiRTX430.01G169600.v2.1	3.003311	2.145695	0.996689	0.731788	1.043046	0.267108	0	1.65894	0.966887	1	2.842715	1.857064
SbiRTX430.01G170100.v2.1	0	0	0.171566	0	0	0	0	0	0.541692	0.289142	0	1.074985
SbiRTX430.01G170200.v2.1	304.62442	220.7742	884.334106	254.859451	490.652069	138.930878	400.797241	342.986176	1156.036865	311.084106	457.921661	188.8871
SbiRTX430.01G172200.v2.1	43.90501	49.140961	153.669739	67.10881	65.888603	43.439026	29.538843	51.924007	163.215515	59.100174	74.107948	38.032814
SbiRTX430.01G172500.v2.1	10.560811	5.381757	10.50942	11.885135	16.693413	6.709014	1.721304	1.783784	25.242144	5.634291	3.241554	7.789696
SbiRTX430.01G173500.v2.1	3.938626	0.170802	6.706963	3.956647	8.264821	1.006451	1.674869	1.387046	23.747471	3.804648	7.343693	9.708017
SbiRTX430.01G172600.v2.1	7.081872	3.522892	13.29473	10.728922	12.322963	1.741077	0	2.062497	12.60564	3.071706	1.154535	0.421053
SbiRTX430.01G172700.v2.1	24.923037	12.085391	22.984657	16.586594	20.370634	18.865105	9.618925	11.443595	22.809265	16.165312	14.28367	14.369164
SbiRTX430.01G172800.v2.1	26.724638	0	0	0	0	0	0	0	0	0	0	0
SbiRTX430.01G172900.v2.1	38.458771	47.156612	48.524677	51.919758	49.88102	36.717106	41.962006	56.885998	72.915192	44.470394	71.060875	38.360264
SbiRTX430.01G173000.v2.1	0.528515	0	6.409992	1.587239	6.466403	1.049859	0.505266	0	4.754892	0.711462	3.013834	0.904574
SbiRTX430.01G173100.v2.1	104.674492	108.115288	88.894691	136.42514	120.313248	119.726051	137.48291	106.153366	115.92762	143.133026	164.750397	79.842987
SbiRTX430.01G173200.v2.1	115.114189	170.19931	96.171623	126.54464	140.219376	180.637253	160.167038	221.25882	120.489304	121.947403	222.751556	135.876129
SbiRTX430.01G173300.v2.1	322.839996	368.471466	341.470184	483.868195	350.306885	343.015503	327.893127	324.448517	231.747925	297.375092	631.041992	307.753448
SbiRTX430.01G173600.v2.1	46.521328	13.0495	136.851517	51.428646	74.198654	9.067503	10.204126	6.80832	92.811264	6.420221	17.481833	32.311218
SbiRTX430.01G173800.v2.1	14.455853	13.145766	12.043921	16.025669	18.577198	15.979999	17.145443	17.432739	12.004613	14.469069	22.502296	9.324414
SbiRTX430.01G173700.v2.1	4.124854	1.130989	1.086914	3.493582	0.510894	0.980464	0.88982	0.950913	1.893539	2.470418	2.020262	0.053623
SbiRTX430.01G173900.v2.1	61.850807	75.013443	60.36694	18.188171	66.543015	35.12088	23.251348	29.540323	140.445206	112.604836	17.086021	62.005375
SbiRTX430.01G170400.v2.1	5.223198	3.228281	5.130776	1.53512	2.036506	0.079482	0	0.820702	3.275416	0.628466	0	0.149723
SbiRTX430.01G170500.v2.1	3.304228	0	4.878309	0.902805	2.708811	1.47175	0	1.320032	2.753852	0.656262	0	0
SbiRTX430.01G170600.v2.1	0	0	1.397829	1.440613	3.390805	1.117497	4.109834	0	3.295658	3.708812	0.192848	0.278416
SbiRTX430.01G170700.v2.1	2.336999	0	3.884917	7.497251	3.183425	0	0	0	2.371171	0	0.580518	1.340141
SbiRTX430.01G170800.v2.1	0	0	2.594914	0	0	0	0	0	1.836512	0	0.236149	0
SbiRTX430.01G170900.v2.1	0	0.541219	2.272401	0	0	0.623656	0	1.784946	1.077061	0	0	0
SbiRTX430.01G171000.v2.1	2.91453	0.222934	3.822649	8.55057	6.378205	6.448718	1.91453	1.975783	3.82906	3.970085	8.227921	6.888176
SbiRTX430.01G171100.v2.1	2693.346924	2051.257324	1015.417175	1551.887573	2050.751221	1928.128662	1246.365601	860.465088	632.46698	1300.587769	1356.96521	778.545288
SbiRTX430.01G171200.v2.1	94070.898438	55142.308594	25864.349609	45515.265625	85506.570312	71950.835938	42023.179688	39064.722656	20416.449219	38047.820312	42709.125	27451.677734
SbiRTX430.01G171300.v2.1	2164.133057	556.368164	1862.886353	781.35498	1288.278442	270.194366	204.516632	302.10672	1215.772583	296.547577	174.657379	338.654297
SbiRTX430.01G171400.v2.1	56.950535	29.824913	97.256279	35.299908	61.805252	9.807877	9.765942	8.36337	105.861412	20.818695	15.333846	28.93779
SbiRTX430.01G171500.v2.1	0.090919	0	2.01087	0	0	0.060236	0	0	0	0	0	0.242754
SbiRTX430.01G171600.v2.1	4.420713	0	4.855258	0	0.991695	0	0	0	3.111769	0	0	1.830769
SbiRTX430.01G171700.v2.1	6.759227	0	1.806666	4.423216	4.596134	6.554149	13.590442	4.555298	3.332443	4.62676	6.039669	0.806338
SbiRTX430.01G171800.v2.1	4.43541	0	6.551198	1.735152	3.876508	1.62308	0	0	4.681453	1.24008	0.606425	0.574365
SbiRTX430.01G171900.v2.1	6.560743	4.540687	8.03161	0.772302	3.552235	0.8099	2.555239	2.488472	5.88272	1.233693	2.056298	2.74669
SbiRTX430.01G172000.v2.1	10.678099	3.470592	14.1942	9.566788	13.200526	4.839078	2.070242	7.369219	16.031166	4.895343	6.040879	4.991556
SbiRTX430.01G172100.v2.1	15.37111	7.620239	30.288847	12.890727	21.663174	5.127663	1.040814	0.652004	24.674761	7.656022	1.270302	9.824548
SbiRTX430.01G175700.v2.1	13.390804	8.251231	1.988506	6.968801	5.702792	7.492611	10.589801	2.131363	5.036125	4.014778	4.747127	3.945813
SbiRTX430.01G175800.v2.1	7.331429	0	31.322287	21.066286	19.726856	4.918857	5.665953	5.312	40.352001	6.211429	8.126857	8.745143
SbiRTX430.01G175900.v2.1	2.285021	2.619972	20.006935	9.678918	13.688627	4.006241	4.046336	3.194868	29.230928	2.085298	8.669903	13.692094
SbiRTX430.01G176100.v2.1	3.760714	14.822143	4.873572	20.948572	9.727143	11.673572	13.442667	8.650714	4.85	8.642858	32.439999	9.880714
SbiRTX430.01G174200.v2.1	0	0	0.690257	0	6.283828	3.677744	0	0	4.082355	7.580858	0	0
SbiRTX430.01G174300.v2.1	20.620415	13.411483	56.185032	10.07815	25.127592	2.57166	4.537594	7.724083	65.701241	11.194577	5.218501	10.779904
SbiRTX430.01G174400.v2.1	59.225166	46.090233	81.648277	27.353477	70.398178	38.141468	30.921099	20.396521	321.110901	189.652313	31.844372	54.89735
SbiRTX430.01G174500.v2.1	54.157925	79.999405	27.985865	66.800354	65.131706	74.498764	95.358459	78.458878	40.744682	55.422527	198.7491	56.342075
SbiRTX430.01G174600.v2.1	1122.733887	359.087036	578.835083	392.497467	694.433044	290.152466	365.215881	364.956757	869.702148	449.970795	406.194824	323.654694
SbiRTX430.01G174700.v2.1	0	0	0	0	0	0	0	0	0	0	0	0
SbiRTX430.01G174800.v2.1	65.543304	28.494904	84.472862	74.763947	60.295258	18.205812	20.726437	25.541679	89.569633	46.003494	31.964861	40.241867
SbiRTX430.01G174900.v2.1	2.257229	0.079761	0.089426	0.063199	0.045141	3.866349	3.084429	0.054967	0.083887	0.128339	0.058527	0.04043
SbiRTX430.01G175000.v2.1	11872.123047	11633.841797	4288.827148	9304.905273	11561.876953	11212.857422	21525.232422	19099.251953	13175.350586	17282.960938	16399.361328	9645.31543
SbiRTX430.01G175100.v2.1	298.239441	493.334198	127.240051	513.112	319.399231	387.31897	359.497894	276.219208	81.069771	237.40741	609.227417	182.685181
SbiRTX430.01G175200.v2.1	0	0	0	0	0	0	0	0	0	0	0	0
SbiRTX430.01G175300.v2.1	138.345657	61.030666	23.65205	108.15506	138.806534	140.23616	140.850708	125.580399	63.846088	135.542572	200.938095	102.285759
SbiRTX430.01G175400.v2.1	0.129827	0	4.019721	0	3.088743	5.620378	10.002775	10.533278	9.637632	13.48069	15.126541	6.673788
SbiRTX430.01G176700.v2.1	2.102532	3.761393	14.97252	3.948734	16.296202	1.960127	0	6.810127	24.956873	3.072152	2.311392	5.512025
SbiRTX430.01G176800.v2.1	0	0	0.369084	0	0	0	0.465945	0	0.156522	0	0	0
SbiRTX430.01G176300.v2.1	0	0.676135	12.347016	11.501211	15.988544	5.242122	5.882567	0.808593	9.502137	15.251048	8.300701	10.274887
SbiRTX430.01G176400.v2.1	139.564621	191.380707	50.25267	117.358299	124.782326	156.058334	115.794937	149.743958	61.82365	88.388206	161.938553	58.35173
SbiRTX430.01G176500.v2.1	0	0	0	0	0	0	0	0	0	0	0	0
SbiRTX430.01G176600.v2.1	0	1.281654	6.472868	2.945736	2.571059	6.26615	1.250646	3.121447	18.229975	5.067183	2.713178	8.692507
SbiRTX430.01G176900.v2.1	601.641968	709.969116	817.228394	732.228394	862.586426	651.629639	694.419739	730.166687	1167.932129	1059.185181	1149.172852	683.172852
SbiRTX430.01G177000.v2.1	7.34516	3.592409	7.65099	2.632288	7.048405	1.375688	2.133113	0.935369	7.857811	1.191419	0	3.013476
SbiRTX430.01G177100.v2.1	25.33477	4.544475	23.137735	27.107817	23.747169	11.887601	9.453369	26.482479	46.628033	18.890566	41.961185	27.684097
SbiRTX430.01G177200.v2.1	36.258179	26.997349	17.703802	15.885942	34.392574	27.709991	64.4748	30.778957	39.23077	28.603889	43.728558	26.572945
SbiRTX430.01G177300.v2.1	0.807065	0	1.378706	0	1.731472	0	1.29002	0	2.612154	1.296196	0	1.253706
SbiRTX430.01G177400.v2.1	62.846775	80.054436	122.326614	99	133.625	103.634071	108.489922	112.634071	293.13205	103.611893	171.566528	97.467743
SbiRTX430.01G177900.v2.1	391.717194	362.726685	746.128296	745.057556	1215.588135	773.946045	752.123901	941.036438	1357.865112	748.75946	1317.559082	983.25293
SbiRTX430.01G178000.v2.1	27.440786	41.974445	46.360363	23.202457	49.223587	16.335135	18.283293	33.288452	99.853806	25.478624	20.288206	16.377396
SbiRTX430.01G178100.v2.1	85.596756	30.542288	116.500015	32.490051	79.688225	10.304312	13.161692	26.367331	184.686417	20.567993	13.922886	33.639717
SbiRTX430.01G178200.v2.1	0.1477	1.113026	2.707781	0.292212	9.600276	2.085458	0.330806	1.10958	7.349542	1.167471	1.547898	3.083391
SbiRTX430.01G178400.v2.1	13.269389	13.35517	44.81081	15.902468	24.9104	2.070505	3.913631	1.748825	35.961956	12.35517	2.114571	12.539953
SbiRTX430.01G178500.v2.1	20.450686	22.345661	64.767349	70.062553	111.463013	30.937899	32.042007	27.799999	101.616898	61.713242	45.831051	49.162331
SbiRTX430.01G179200.v2.1	155.18985	136.076248	142.184082	107.1791	147.364594	140.084381	107.799828	96.140388	157.39296	97.697189	68.647331	91.637016
SbiRTX430.01G182100.v2.1	0.335339	0	3.46161	1.736856	1.543814	0.236987	2.437876	0	5.017787	1.252158	1.120063	2.490976
SbiRTX430.01G182200.v2.1	4.766326	15.896932	6.414672	12.804091	13.658537	3.472069	7.130606	1.655389	10.858379	14.676633	9.881196	1.578285
SbiRTX430.01G182300.v2.1	25.880272	19.783886	57.675003	35.207077	45.807983	10.494352	21.939007	20.689007	96.739082	13.365211	36.802711	36.270706
SbiRTX430.01G182500.v2.1	31.45343	12.980948	70.722588	28.700678	45.519051	9.5254	3.403895	4.776884	58.228832	12.307792	5.356901	15.514818
SbiRTX430.01G182600.v2.1	69.093437	86.212692	277.382965	91.396935	181.791245	22.150766	9.399125	18.343544	172.067398	34.124069	15.628447	60.189278
SbiRTX430.01G182700.v2.1	57.969143	32.102856	116.853714	63.306286	105.410858	26.518858	44.431999	50.097141	112.952568	26.915428	46.849144	65.353714
SbiRTX430.01G179400.v2.1	199.402679	118.978149	360.656464	145.057983	371.41507	47.529133	20.617424	34.045456	302.982788	59.145252	22.246941	114.592957
SbiRTX430.01G179500.v2.1	5.630562	4.601247	5.502495	4.804158	2.205198	0.974012	1.484407	1.16736	5.045946	1.076923	0.772141	3.701455
SbiRTX430.01G179600.v2.1	11.285714	3.555231	16.282564	9.663892	18.524635	3.027447	1.582677	0.762205	17.643532	4.174578	0.76063	9.068841
SbiRTX430.01G179700.v2.1	0	0	0.416337	0	0	0	0	0	0	0	0	0
SbiRTX430.01G179800.v2.1	2971.450928	3321.38916	2106.342041	2457.02124	1971.510986	1566.208252	1464.506958	1154.607178	1302.111572	1327.586914	2171.562012	968.515625
SbiRTX430.01G179900.v2.1	21.683056	8.435189	35.719677	21.11215	40.10524	7.512041	3.783421	3.779358	67.291748	11.603414	4.858594	23.331165
SbiRTX430.01G180000.v2.1	77.698616	26.170214	50.025707	77.723404	43.83688	13.280142	44.776596	34.11702	43.687943	53.875885	65.070923	14.198582
SbiRTX430.01G180100.v2.1	76.671143	39.90604	103.281876	86.736015	92.468681	49.95303	60.343426	48.677853	144.975388	62.32774	52.696869	50.853466
SbiRTX430.01G180200.v2.1	25.89171	34.529411	18.617647	20.709892	33.925133	29.41983	20.495995	19.364973	67.463905	21.979946	15.147729	43.382355
SbiRTX430.01G180300.v2.1	81.061432	80.851852	238.435699	124.317734	161.19104	80.263168	67.996117	89.013649	480.986389	78.118912	99.076996	86.946396
SbiRTX430.01G180400.v2.1	22.673952	0.460504	5.866667	5.346219	13.666668	11.537815	7.673949	6.578712	14.378712	11.073389	11.182073	16.544538
SbiRTX430.01G180500.v2.1	49.616936	36.523369	86.85025	36.316456	49.46154	21.032183	17.85297	18.232229	102.801376	19.388998	18.53554	32.724926
SbiRTX430.01G180600.v2.1	0	0	0.694277	0	0	0	0	0	1.166459	0	0	0
SbiRTX430.01G180700.v2.1	0	0	0	0	0	0	0	0	0.522389	0	0	0
SbiRTX430.01G180800.v2.1	0	0	1.78183	0	1.519608	0	0	0	14.235314	0	0	1.110727
SbiRTX430.01G180900.v2.1	54.120136	33.065895	81.43486	48.36763	57.995667	22.299257	27.578613	16.286417	67.537605	27.521099	35.572834	20.181936
SbiRTX430.01G181000.v2.1	0	0	0	0	0	0	0	0	0	0	0	0
SbiRTX430.01G181100.v2.1	36.758492	43.031158	35.799389	65.961197	54.616695	67.131157	64.536156	57.931217	32.647293	36.778366	99.601997	39.311581
SbiRTX430.01G181200.v2.1	2700.11499	4253.994629	512.355896	5559.051758	4758.794434	5920.683105	8546.742188	5748.29834	3658.506592	5403.496094	6805.567383	5611.522949
SbiRTX430.01G181300.v2.1	23.95153	23.395767	84.517433	23.090435	36.746517	8.806806	6.486602	3.837084	66.391479	9.47642	9.578242	16.186764
SbiRTX430.01G181400.v2.1	5.068303	4.994424	7.313229	0	2.782557	0.619275	3.170848	2.684986	8.069694	4.445639	1.981481	1.017921
SbiRTX430.01G181500.v2.1	14.778778	9.79158	37.697548	14.568153	18.537724	3.365986	3.561901	1.639016	28.546061	6.861192	2.443518	12.334723
SbiRTX430.01G181600.v2.1	2.937746	0.299523	16.449949	10.520082	6.095303	2.840368	0.408101	0.091899	15.764806	1.515316	1.143635	5.862151
SbiRTX430.01G181700.v2.1	7.675836	2.505208	24.119854	2.333333	19.017361	12.505209	8.305555	2.359375	30.184029	12.833333	5.057292	5.057292
SbiRTX430.01G181800.v2.1	0	0	0.121292	0	0	0	0	0	0	0	0	0
SbiRTX430.01G181900.v2.1	17.041386	3.132694	8.244979	4.407274	8.195844	5.633093	9.498402	8.259393	8.107514	14.656674	3.390887	1.053157
SbiRTX430.01G182000.v2.1	1939.353149	1780.59668	1285.414185	1606.845947	1628.18396	1262.268921	1615.520264	1323.116699	1165.108887	1628.441162	2104.539795	967.973694
SbiRTX430.01G182800.v2.1	69.29409	35.996307	95.882324	47.538769	85.08036	17.728714	5.394874	19.221003	87.825478	18.805387	10.829713	32.037468
SbiRTX430.01G182900.v2.1	1.601918	0.774755	4.487511	3.085638	4.783229	0	1.199599	0.223015	5.047948	0.39273	0.131356	0.797725
SbiRTX430.01G183000.v2.1	97.901779	76.857887	123.310349	68.04493	152.805649	64.948799	80.009407	82.537094	121.36364	64.456635	94.859978	74.004181
SbiRTX430.01G183200.v2.1	840.3703	638.846558	1938.574951	616.216309	1162.243896	559.06073	748.123047	761.94812	3665.189941	895.247253	736.663879	823.193726
SbiRTX430.01G183300.v2.1	11.772161	41.657078	49.868172	46.530327	42.198288	45.060654	53.627525	43.451012	208.117218	59.926907	54.353031	91.42263
SbiRTX430.01G183400.v2.1	0	0	0	0	0	0	0	0	0	0	0	0
SbiRTX430.01G183500.v2.1	20.673342	47.557911	67.897919	41.088142	48.140556	26.077347	24.89949	24.815863	61.255596	35.869259	42.499413	22.036514
SbiRTX430.01G183600.v2.1	0	0	0	0	0	0	0	0	0.419689	0	0	0
SbiRTX430.01G183700.v2.1	117.572151	125.824318	38.932541	172.448059	79.876259	176.092712	226.56926	103.428574	53.674965	188.626266	198.335144	75.435783
SbiRTX430.01G183800.v2.1	0	0	0	0	0	0	0	0	0	0	0	0
SbiRTX430.01G183900.v2.1	0	0	0	0	0	0	0	0	0	0	0	0
SbiRTX430.01G184000.v2.1	0	0	1.249433	0	0	0	0.02381	0	4.407029	0	0	0
SbiRTX430.01G184100.v2.1	45.061455	10.695474	61.517788	2.316872	51.264198	4.003841	0.097119	3.64225	80.249779	2.277366	0	4.57037
SbiRTX430.01G184200.v2.1	104.285934	67.064705	203.54837	64.360291	160.715347	26.863434	12.803268	34.507191	348.896454	38.337582	17.010784	39.466995
SbiRTX430.01G184300.v2.1	37.915031	21.205997	62.888611	56.49054	49.593716	18.197073	14.728312	12.187076	99.425209	16.294895	12.539807	38.897541
SbiRTX430.01G184400.v2.1	2.638635	0	4.398335	1.113346	4.668901	0.143205	0.54743	0.578915	2.427788	0.295755	0.636401	0.547227
SbiRTX430.01G184500.v2.1	45.885937	65.422493	68.879356	55.68718	104.20948	56.892883	45.507313	72.081772	198.162445	81.229836	56.508041	55.937607
SbiRTX430.01G184600.v2.1	22.747261	54.091782	9.177398	33.049999	35.610958	62.221233	87.680824	53.756165	25.111645	47.186985	70.634933	32.546574
SbiRTX430.01G184700.v2.1	0	0	0	0	0	0	0	0	0	0	0	0
SbiRTX430.01G184800.v2.1	0.54159	0	5.138632	0	2.415896	3.327172	0.770795	0.868762	4.707948	8.195009	1.303142	0.853974
SbiRTX430.01G184900.v2.1	0	0	0	0	0	0	0	0	0	0	0	0
SbiRTX430.01G185000.v2.1	0	0	2.716814	0	97.368729	62.560471	31.640118	0	68.554573	63.890854	627.345154	25.504425
SbiRTX430.01G185100.v2.1	0	3.705799	1.096888	1.513437	0	2.212871	1.994342	1.148515	0.364922	1.091938	1.197313	1.681754
SbiRTX430.01G185200.v2.1	65.440498	32.969707	173.10704	67.380798	134.909775	34.411728	24.476221	28.564692	239.020279	43.980328	32.320477	63.926052
SbiRTX430.01G185300.v2.1	10.827152	0	0.383841	2.786649	0	0	0	3.288798	1.157241	6.325077	0	0
SbiRTX430.01G185400.v2.1	8.635221	0	1.069182	0	4.127882	0	0	0	5.825996	0	0.526205	0
SbiRTX430.01G185500.v2.1	10.046007	0	0	3.372433	0	2.53099	0	2.517136	0	0	8.799538	0
SbiRTX430.01G185600.v2.1	1.091949	0	1.04902	0.220199	0.509516	0.507232	0.38639	0.621581	0.279988	0	1.199669	0
SbiRTX430.01G185700.v2.1	0	0	1.4662	0	0	0	0	0	0	0	0	0
SbiRTX430.01G185800.v2.1	1528.719482	884.70575	554.217773	361.499329	755.711609	440.831604	412.63031	505.275024	439.491089	364.412201	675.317566	349.490387
SbiRTX430.01G185900.v2.1	1413.353027	827.870972	2749.046631	1739.836914	1879.163086	644.27063	815.556213	660.707886	3261.13623	925.077087	1116.648804	1076.946289
SbiRTX430.01G186400.v2.1	3.727604	0	1.605005	0	0.274945	0.400583	0	0.300073	1.721413	1.745812	0.879825	1.278223
SbiRTX430.01G186100.v2.1	229.649719	164.194916	245.996475	101.406776	122.895477	107.766953	135.51413	232.793793	389.540955	151.018356	188.966095	142.213272
SbiRTX430.01G186800.v2.1	0.402279	8.382998	5.188431	1.221735	8.521034	4.738388	2.717353	6.28922	30.684925	4.183611	6.278703	6.358896
SbiRTX430.01G186900.v2.1	10.067253	0	5.717788	0	3.79384	0	0.976744	1.07291	16.368322	3.149591	1.086109	1.159648
SbiRTX430.01G187000.v2.1	0	0	1.467662	0	0	0	0	0.537313	0	0	0	0
SbiRTX430.01G187100.v2.1	0	0	0.290944	0	0	0	0	0	0	0	0	0
SbiRTX430.01G187200.v2.1	0	2.372093	0.810078	0	0	0	0	0	0.829457	0	0	1.24031
SbiRTX430.01G187300.v2.1	0.038166	0	1.555526	3.009806	0.877551	0.38484	0	0	1.041081	0	0	0.318049
SbiRTX430.01G187400.v2.1	20.998167	43.149052	14.240685	57.704948	55.959682	56.254124	59.27306	63.213196	44.64325	42.075748	82.157608	37.320705
SbiRTX430.01G187600.v2.1	0.610561	0	0.825082	0	0	0	0	0	0.816282	1.400441	0	0
SbiRTX430.01G187500.v2.1	74.576332	236.172546	41.228245	641.75885	261.067627	265.132263	472.445557	180.146698	56.804573	248.408752	672.906006	134.471405
SbiRTX430.01G188000.v2.1	2.863082	0	2.782196	0	10.242206	1.825576	2.610032	3.50836	7.751921	1.746046	1.373249	1.871667
SbiRTX430.01G188100.v2.1	0	0	0.23962	0	0	0	0	0	0.073547	0	0	0.099644
SbiRTX430.01G188500.v2.1	3.409493	4.800982	5.972996	0	5.064812	1.098527	0	1.228805	16.198198	1.79018	0.689689	2.075613
SbiRTX430.01G188700.v2.1	0.981724	0	0.587586	1.224828	0.94069	0.533448	0	0	0.942414	0.84	0.450345	1.018965
SbiRTX430.01G189300.v2.1	109.661835	48.509663	47.345409	0	19.961353	5.263285	17.458937	26.712561	32.449276	5.637681	6.474638	29.438406
SbiRTX430.01G189400.v2.1	625.671082	41.095463	86.327034	47.972591	149.852554	58.118149	107.568054	60.136105	97.449905	67.015121	43.431946	61.263706
SbiRTX430.01G189500.v2.1	18.345778	0	0.848889	0	1.203556	0	1.093333	0	1.697778	6.362667	0.783111	0.650667
SbiRTX430.01G189600.v2.1	107.377708	10.395253	29.212849	32.675953	69.558052	24.63648	34.113003	14.993292	66.287666	50.517803	24.169764	22.447369
SbiRTX430.01G189800.v2.1	238.517944	155.309189	89.442947	126.507362	287.68277	217.084946	205.367783	193.24176	286.204407	311.81955	280.01535	205.745987
SbiRTX430.01G189900.v2.1	124.453064	82.971199	73.143173	113.057442	125.52626	119.847404	182.762451	122.897659	134.083588	141.978149	185.932739	119.650841
SbiRTX430.01G190000.v2.1	128.042023	27.130585	25.68351	20.05851	50.510105	47.032448	80.903191	42.965427	45.545212	33.410904	59.30798	22.943085
SbiRTX430.01G190100.v2.1	7.424984	0	8.357568	9.23199	10.411104	1.867151	3.438202	4.888301	7.062789	4.972901	2.512227	0.705882
SbiRTX430.01G190200.v2.1	76.793251	36.986259	148.874146	42.967522	49.85759	22.381012	29.858839	37.951904	163.117432	43.025608	57.604622	48.304497
SbiRTX430.01G190300.v2.1	1.961454	1.469383	2.282508	2.162479	3.140522	2.811905	6.044157	0.836789	3.592828	2.644304	0.776775	3.430837
SbiRTX430.01G190400.v2.1	0	0.031587	0.479541	0.710696	0.937976	0	0.436827	2.284997	0.914788	0	1.078535	0.284996
SbiRTX430.01G190700.v2.1	1168.511963	1213.697388	689.779541	997.996155	1165.488281	1400.843384	1472.388428	1468.998657	879.6474	1558.400879	1807.704346	956.214417
SbiRTX430.01G190800.v2.1	529.461914	587.036926	319.874481	467.412231	542.876953	633.609314	689.332825	673.067688	409.332153	723.78363	825.548889	434.045044
SbiRTX430.01G190900.v2.1	6.765777	5.691957	13.505553	7.786941	6.813686	0.650744	1.822528	0.303157	29.384136	2.205049	1.32805	2.779424
SbiRTX430.01G191000.v2.1	0	0	0.652874	0	0.379921	0	0	0	1.460127	0.539599	0	0.419155
SbiRTX430.01G191100.v2.1	53.14698	46.478001	90.031219	43.855186	65.890152	45.769905	36.53228	59.031193	104.171379	56.064415	63.118778	59.00983
SbiRTX430.01G191200.v2.1	77.023781	97.938652	81.784157	87.907669	117.994987	136.806335	141.09433	203.868225	150.308411	161.963348	225.544266	118.073448
SbiRTX430.01G191300.v2.1	0	0	12.107814	14.570776	11.390935	12.04283	7.935005	16.291464	17.244648	0	13.096411	3.922379
SbiRTX430.01G191400.v2.1	9.232503	1.636752	10.442636	0.88014	9.525484	3.707505	0.743585	6.438119	9.364015	14.146375	7.935469	9.452545
SbiRTX430.01G191600.v2.1	3.081532	0	5.108457	2.962836	7.711035	2.695913	0	0.668942	8.053091	2.817932	1.268469	0
SbiRTX430.01G191700.v2.1	38.70924	40.85326	91.198372	39.864132	74.902176	39.810169	27.13451	49.493206	281.891296	55.16848	71.223953	59.600544
SbiRTX430.01G191800.v2.1	5.780573	12.491515	2.85196	2.116442	9.653599	11.073142	2.101229	8.393798	5.462259	11.162668	10.685742	2.473961
SbiRTX430.01G192200.v2.1	3.862891	0.447094	6.642325	51.15052	22.942625	24.019375	64.862144	23.941877	12.502235	40.367363	112.681816	35.654991
SbiRTX430.01G192300.v2.1	12.128232	12.689182	20.886015	34.277573	32.602638	19.211082	20.200527	18.24802	17.086544	17.345119	26.249077	23.507652
SbiRTX430.01G192400.v2.1	3.453657	0	4.035238	3.159609	1.323068	0.268285	0.800711	0	3.803376	0.821143	0.576251	0.617116
SbiRTX430.01G192500.v2.1	298.808441	359.364014	148.460129	243.551468	271.996582	371.935913	296.715759	377.085876	188.664627	297.081787	456.142456	252.681656
SbiRTX430.01G192600.v2.1	0	0	0	0	0.017564	0	0.052693	0	0.364169	0	0	0
SbiRTX430.01G192700.v2.1	37.868607	14.659801	82.741829	31.675426	55.183239	22.564276	8.049006	12.398083	86.792969	19.75284	27.889915	26.09446
SbiRTX430.01G192800.v2.1	0.005759	0	0.218634	0.621144	0.557384	0.44673	0	0	0.277458	0	0.002879	0
SbiRTX430.01G192900.v2.1	1.045929	0	2.991997	3.222338	7.007307	0.133612	0.227557	2.128741	3.240432	3.177801	1.302018	2.629088
SbiRTX430.01G193000.v2.1	98.445938	115.913628	339.403076	240.468964	290.298157	74.385796	81.745361	130.828537	244.591812	131.35701	171.663467	126.685219
SbiRTX430.01G193100.v2.1	0	0	0.348988	2.939271	0	0.394332	0.757895	0.243725	1.803239	3.31336	0.955466	0.288259
SbiRTX430.01G193200.v2.1	1.916115	0	6.917219	1.599338	9.423841	0.993378	0	0	15.289735	0	0	1.518764
SbiRTX430.01G193300.v2.1	180.192703	497.247162	45.523041	387.337524	371.815674	961.111938	1015.435669	726.923401	312.303406	535.154419	797.755859	876.324951
SbiRTX430.01G193400.v2.1	0	0	0	0	0	0	0	0	0	0	0	0
SbiRTX430.01G193500.v2.1	8.833694	0	1.440173	3.886393	5.011663	0.09676	1.058315	0.191793	1.973218	0.639309	0	0
SbiRTX430.01G193600.v2.1	0	0	0.196034	0	0.098179	0	0	0	0.722367	0	0	0
SbiRTX430.01G193700.v2.1	3.209271	0	0.909991	0	0	0.541854	0.336634	0	0.938794	0	0.374437	0
SbiRTX430.01G193800.v2.1	158.668274	340.828888	117.321671	193.227371	152.106247	182.453232	174.92775	226.317871	167.440689	146.920151	156.287781	142.744492
SbiRTX430.01G193900.v2.1	2.820513	0	4.124542	0.556777	2.188034	2.100122	1.637363	0	7.487179	1.748474	0	0
SbiRTX430.01G194000.v2.1	0	0	0	0	0	0	0	0	0	0	0	0
SbiRTX430.01G194100.v2.1	14.970838	19.235184	67.506111	26.119473	39.039513	32.194733	47.634056	49.324554	135.76387	66.903107	66.051743	49.352776
SbiRTX430.01G194200.v2.1	41.899235	35.831322	23.994524	23.630888	23.09091	43.106243	53.680176	12.223439	39.225628	15.675794	39.231106	31.187294
SbiRTX430.01G194300.v2.1	16.965563	28.950617	63.101364	27.007147	38.189087	13.634178	16.142948	7.911631	66.940872	25.998051	19.05393	25.750162
SbiRTX430.01G194400.v2.1	0	0.567231	0.658576	0	1.797828	0	0	0.383903	1.231875	0.97924	1.932609	0
SbiRTX430.01G194500.v2.1	1.234856	2.59458	3.722104	0.363443	2.339001	3.706695	1.361318	3.026036	12.49203	2.649309	3.604676	2.763549
SbiRTX430.01G194600.v2.1	0	0	1.098321	0	2.642686	0.905276	0	0	4.551559	5.032374	1.492409	0.935252
SbiRTX430.01G194700.v2.1	1.855438	1.830239	8.120027	9.520557	4.193634	8.745358	8.17573	10.947613	14.756963	10.818302	10.085544	9.094828
SbiRTX430.01G194800.v2.1	0	0	0	0	0	0	0	0	2.507602	0	1.267836	8.522807
SbiRTX430.01G195000.v2.1	0	0	0	0	0.317481	0	0	0	0.721041	0	0.063762	0
SbiRTX430.01G195100.v2.1	1.953363	0.205062	1.514882	2.301383	2.538317	0.312632	0	0.797516	2.248652	0.568549	0.808999	0.269276
SbiRTX430.01G195200.v2.1	60.195713	47.17205	45.320438	59.341228	56.833385	62.944351	58.174923	59.804287	44.919098	49.67157	75.092751	36.951073
SbiRTX430.01G195300.v2.1	56.746574	55.040455	54.753929	48.809093	51.332668	31.393179	43.822132	42.973248	57.446339	39.014709	46.848545	29.320293
SbiRTX430.01G195400.v2.1	0	0	0	0	0	0	0	0	0	0	0	0
SbiRTX430.01G195500.v2.1	17736.970703	10995.330078	3547.283447	7186.335449	11876.941406	12243.850586	13275.768555	10008.959961	10741.476562	18011.253906	6237.156738	10252.013672
SbiRTX430.01G195600.v2.1	0.042254	0.00493	0.011268	0	0	0.033099	0.038732	0	0.646831	0.023944	0.007042	0.028873
SbiRTX430.01G195700.v2.1	17.51952	18.718243	18.571762	47.6171	27.265427	39.648006	77.800987	40.332272	21.825897	31.341227	75.798317	27.660494
SbiRTX430.01G195800.v2.1	10.59152	6.398624	26.419466	16.408627	21.594009	6.436911	4.15098	15.237203	27.024557	8.466921	7.970266	9.901556
SbiRTX430.01G195900.v2.1	9.158565	6.625123	17.322512	10.188903	10.937031	3.317777	0	2.527569	21.251551	4.248591	2.339315	6.775199
SbiRTX430.01G196000.v2.1	126.77137	97.38179	100.041954	141.146133	196.431244	199.708176	210.054642	174.47998	165.892365	192.387543	249.988785	121.603127
SbiRTX430.01G196100.v2.1	26.109989	16.249044	36.817551	24.094404	28.621998	3.835059	4.134007	5.373635	26.415394	8.498399	1.829967	11.203929
SbiRTX430.01G196200.v2.1	0.75076	0	10.205674	6.820595	22.304966	33.519211	21.275583	18.738602	27.144884	19.861843	28.429585	13.541973
SbiRTX430.01G196300.v2.1	5.146297	0	10.856791	9.555551	12.305555	1.046914	1.088889	3.462963	4.211111	0.831371	5.679012	5.654932
SbiRTX430.01G196400.v2.1	15.144717	5.927339	20.792612	14.22767	14.332425	0.859353	0	3.464123	21.971239	2.143871	0.547381	4.573854
SbiRTX430.01G196500.v2.1	0	2.727789	0.975659	1.861258	3.233671	0	0	0.769168	18.894524	0	1.226369	3.858012
SbiRTX430.01G196600.v2.1	24.51779	10.652999	5.515079	5.955947	18.232464	12.798713	9.329041	13.780414	13.196205	15.456455	12.08065	9.537107
SbiRTX430.01G196700.v2.1	17.4	0	11.310256	0	7.389744	0	0	0	17.064102	0	0	0
SbiRTX430.01G196800.v2.1	0	0	7.032407	2.805556	3.013889	0	0	0	0.037037	0	0	0
SbiRTX430.01G196900.v2.1	0	0	0	0	0	0	0	0	0	0	0	0
SbiRTX430.01G197000.v2.1	514.548889	220.547211	99.812737	199.59343	205.552231	170.56929	222.50354	207.664169	163.32959	215.657944	164.183105	102.967537
SbiRTX430.01G197100.v2.1	315.101593	425.739441	195.312714	269.953186	357.995575	452.103333	455.931976	453.266754	289.850708	419.135162	487.48941	300.497345
SbiRTX430.01G197200.v2.1	19.280857	34.568233	45.171402	50.739628	60.894741	52.93293	53.939915	42.664646	45.880764	40.251514	80.659988	43.683746
SbiRTX430.01G197300.v2.1	165.25267	19.804371	86.430702	18.789978	209.151917	212.021317	272.18338	249.405655	372.627411	234.335815	198.264389	143.170578
SbiRTX430.01G197500.v2.1	64.931885	31	41.616573	52.351826	60.729633	47.360954	48.529495	53.68364	67.543541	72.967697	69.278091	57.599018
SbiRTX430.01G197600.v2.1	62.123329	29.399065	73.938835	32.805984	59.228443	13.667614	11.673797	17.762367	84.844086	19.461063	6.53242	33.693851
SbiRTX430.01G197700.v2.1	61.239151	38.442276	132.47493	94.925133	124.766273	46.568142	32.088974	36.232639	143.848083	54.473309	53.778862	56.366104
SbiRTX430.01G199200.v2.1	12.595052	3.212784	7.152577	4.993814	5.947217	2.533608	4.670103	1.90268	12.228042	5.543918	5.710103	1.364948
SbiRTX430.01G199400.v2.1	94.060905	63.225414	110.807274	74.015556	95.275246	57.820988	62.412601	52.750858	75.048248	61.7005	88.164253	60.319801
SbiRTX430.01G199600.v2.1	2.17958	0.430847	5.867125	0.517741	5.913106	2.263577	0.136133	0	5.359884	6.949312	2.743664	0.474294
SbiRTX430.01G197800.v2.1	1037.140747	925.277527	563.239746	1503.609741	1151.074707	1397.070923	1752.964844	1278.097656	657.447754	1256.457886	2180.654053	991.482666
SbiRTX430.01G197900.v2.1	73.741478	35	49.954136	23.083176	46.688686	16.156843	24.538973	27.174906	102.726234	28.076521	27.595531	21.810362
SbiRTX430.01G198000.v2.1	0	0	0	0	3.671212	0	0	0	0	0	0	0
SbiRTX430.01G198100.v2.1	0	4.736897	0.890985	5.54717	7.617548	11.176101	1.918239	0	10.958072	18.785116	11.697065	4.685534
SbiRTX430.01G198200.v2.1	516.644653	527.453369	485.034637	360.220795	687.570251	492.973999	498.144318	470.257202	522.123474	529.825256	713.666077	311.190369
SbiRTX430.01G198300.v2.1	9800.491211	6511.064453	1747.551636	4293.710938	4391.621094	3861.740479	4698.014648	5341.925293	2626.609131	4030.415039	4064.242676	2759.979004
SbiRTX430.01G198400.v2.1	20.363417	8.313828	15.36931	14.394434	18.95113	15.418323	7.25735	10.330993	15.980222	4.974124	10.137068	7.240009
SbiRTX430.01G198500.v2.1	0	0	0.298701	0	0	2.424242	1.917749	0	0	0.08658	1.298701	0
SbiRTX430.01G198600.v2.1	7.555292	1.535545	11.57188	10.355451	14.043444	8.823854	5.101896	6.933649	12.78594	10.768562	6.683254	7.744076
SbiRTX430.01G198700.v2.1	0	0	0	0	0	0	0	0	0	0	0	0
SbiRTX430.01G198800.v2.1	0	0	0	0	0	0	0	0	0	0	0	0
SbiRTX430.01G198900.v2.1	0	0	0.643056	0	0.838889	0	0	0	2.165278	0	0.644444	0
SbiRTX430.01G199000.v2.1	520.843018	751.196655	357.152435	1107.940552	688.972534	750.324707	1083.891724	805.134155	829.571655	1038.769775	1232.195068	490.507629
SbiRTX430.01G199100.v2.1	20.49543	11.63875	32.693897	20.310823	20.193748	4.305515	8.023592	17.134178	32.418312	12.21734	14.31908	10.997051
SbiRTX430.01G199700.v2.1	320.373688	94.268486	248.511002	93.56646	130.005066	12.254842	9.036092	20.728434	269.057648	31.807659	8.15713	44.702938
SbiRTX430.01G199800.v2.1	21.043287	17.183561	6.88274	9.760548	35.52055	21.572054	41.390137	33.572056	29.933699	43.668491	31.278904	34.112877
SbiRTX430.01G199900.v2.1	90.644249	40.199238	55.213299	60.675568	98.570587	82.236259	102.590172	140.770187	167.475052	83.098923	95.396759	94.679184
SbiRTX430.01G200000.v2.1	4.92	2.276386	2.153577	1.403373	4.47976	3.935422	2.848675	6.784578	6.157665	3.114939	6.207551	6.281361
SbiRTX430.01G200300.v2.1	1.616566	0	0.632474	0	9.241909	1.168404	6.582556	3.727372	6.784969	1.835985	5.442128	0.633571
SbiRTX430.01G200400.v2.1	16.978811	0	15.401434	24.602423	35.778831	0	0	2.048436	28.807333	0	3.680698	2.898083
SbiRTX430.01G200500.v2.1	22.331059	7.285969	28.077482	17.191635	33.147785	4.069416	1.63364	1.903293	13.238781	4.926431	1.445692	11.055325
SbiRTX430.01G200600.v2.1	196.142166	217.481934	205.426987	146.748428	251.532028	207.637589	217.414459	251.668396	212.654465	207.726273	259.125305	172.316147
SbiRTX430.01G200700.v2.1	7.594031	22.748461	71.027	36.254856	94.693512	52.922787	34.583611	4.578873	165.922073	241.799622	60.175274	39.312649
SbiRTX430.01G200800.v2.1	0	0	0	0	0	0	0	0	4.63285	0	0	0
SbiRTX430.01G200900.v2.1	33.744263	10.911475	18.828688	17.347542	38.891804	18.416393	5.829508	5.518033	13.872131	21.431147	11.308197	9.666393
SbiRTX430.01G201000.v2.1	11.35404	9.451892	34.408924	27.856842	25.915926	4.994395	4.516581	4.201308	42.146778	5.364783	6.481083	14.145961
SbiRTX430.01G201100.v2.1	68.041771	71.388603	137.679245	102.840027	130.522675	83.180374	70.193649	85.305374	189.091965	82.561852	147.474091	76.533028
SbiRTX430.01G201200.v2.1	47.997185	51.724201	146.501877	38.340527	68.38649	33.140713	25.622887	36.77486	139.046432	32.696999	45.184803	43.101315
SbiRTX430.01G201300.v2.1	49.353615	27.249771	45.582344	81.305122	75.638153	57.96386	78.387466	67.996338	66.062668	57.671547	152.919037	57.425892
SbiRTX430.01G201500.v2.1	26.953918	20.292273	35.757038	31.944593	44.537384	10.560157	16.578268	11.368836	69.37619	26.735701	11.271472	21.95105
SbiRTX430.01G201600.v2.1	0	0	0.239726	0.671233	0	0	0	0	0	0	0	0
SbiRTX430.01G201700.v2.1	1.926829	0	15.487534	13.412466	17.562059	7.483469	4.547967	6.58103	19.237398	8.856369	14.336043	4.897561
SbiRTX430.01G201800.v2.1	2065.745605	1501.272705	6731.600586	1253.584106	3977.171631	596.15918	411.690033	857.684631	2593.752441	621.365295	658.125122	729.716492
SbiRTX430.01G201900.v2.1	5.623894	6.531778	38.804234	34.571198	28.216814	14.661906	9.798471	16.263878	45.806316	11.855391	26.18021	20.088495
SbiRTX430.01G202000.v2.1	0	0	0	0	0.173016	0	0	0	0	0	0.522222	0
SbiRTX430.01G202100.v2.1	397.020203	445.808075	373.282837	481.787872	1129.727295	773.646484	658.767639	957.818176	1069.656616	738.474731	608.31311	680.272705
SbiRTX430.01G202200.v2.1	239.525543	138.734787	172.839417	210.360077	318.369843	238.177612	320.571777	382.13382	516.698303	323.274933	213.379562	197.944046
SbiRTX430.01G202300.v2.1	0	0	0	0	0	0	0	0	0	0	0	0
SbiRTX430.01G202400.v2.1	16.53677	52.505657	33.169186	54.824951	48.309555	69.224075	85.416092	56.537712	46.047146	59.91671	115.286934	52.855431
SbiRTX430.01G202500.v2.1	25.854752	45.980171	24.747873	52.319279	35.10107	34.907581	38.767532	29.535591	38.509785	24.341597	71.288643	19.822599
SbiRTX430.01G202600.v2.1	0	0	0	0	0	0	0	0	0.11324	0	0.346199	0.248538
SbiRTX430.01G202700.v2.1	0	0	0	0	0	0	0	0	0	0	0	0
SbiRTX430.01G202800.v2.1	13.544343	58.949955	58.349892	84.019051	78.063332	78.40345	81.470428	107.350578	51.4888	66.390732	192.003311	61.964233
SbiRTX430.01G202900.v2.1	16.489393	38.738094	25.779448	48.552868	31.111788	39.058048	34.878056	27.356239	33.595814	18.949312	70.06723	13.103514
SbiRTX430.01G203000.v2.1	0	0	0	0	0	0	0	0	0	0	0.136218	0
SbiRTX430.01G203100.v2.1	10.928481	60.31168	62.290821	145.886566	97.400856	95.599953	89.643692	104.850494	60.717117	79.841232	203.00946	61.6394
SbiRTX430.01G203200.v2.1	0	0	0	0	0	0	0	0	0.143655	0.597865	0	0
SbiRTX430.01G203300.v2.1	0	0	0	0	0	0	0	0	0	0	0	0
SbiRTX430.01G203400.v2.1	234.989075	533.147095	581.919373	895.007507	783.481262	763.990845	858.79248	905.523926	542.171936	672.50116	1718.525879	560.22345
SbiRTX430.01G203500.v2.1	0.017444	3.302261	1.537684	4.441619	1.213957	5.742095	0.032821	0.000441	1.162698	0.000556	10.271573	1.243979
SbiRTX430.01G203600.v2.1	69.895836	299.723206	71.625	282.982147	214.160721	203.514877	270.297607	230.633926	135.779755	117.133926	407.997009	163.470245
SbiRTX430.01G203700.v2.1	58.504967	3.89404	19.350994	39.30629	56.663921	17.759933	71.513245	52.925449	41.362732	58.846027	25.761055	29.498344
SbiRTX430.01G203800.v2.1	0	0	3.611111	20.022223	5.311111	22.796295	10.733334	6.329695	1.211111	0	7.520248	1.037037
SbiRTX430.01G203900.v2.1	14.307325	17.965853	9.795068	48.089428	40.307316	56.658535	47.684551	28.874796	26.707321	99.31707	91.625038	31.242277
SbiRTX430.01G204000.v2.1	1.81121	1.166962	1.361963	2.413569	0.216173	0.893215	0	0.394141	0.703093	0.79351	0	0
SbiRTX430.01G204100.v2.1	2231.585693	526.973633	324.604523	390.668854	1291.199219	712.496033	568.193909	568.279785	2156.388672	888.824524	823.973755	707.390503
SbiRTX430.01G204200.v2.1	0	0	0	0	0	0	0	0	0	0	0	0
SbiRTX430.01G204300.v2.1	7.732623	12.674564	31.991903	22.869669	27.723145	14.321485	9.256319	4.446276	24.990225	6.411138	14.191746	21.042852
SbiRTX430.01G204400.v2.1	45.212963	14.469906	42.844906	85.678238	93.932869	64.606483	48.425926	52.23148	104.0382	75.761581	116.534714	46.921295
SbiRTX430.01G204500.v2.1	26.125715	10.270816	36.559105	19.460552	20.145782	1.957685	2.197106	3.868141	16.666315	2.640186	1.753481	6.289925
SbiRTX430.01G204600.v2.1	98.261375	92.609482	29.765228	25.923285	26.984194	26.960293	13.524673	41.019661	23.148066	18.006556	17.88512	18.024286
SbiRTX430.01G204700.v2.1	0	0	0	0	0	0	0	0	0	0	0	0
SbiRTX430.01G204800.v2.1	66.272293	36.182167	76.284752	66.693192	56.295303	29.723873	19.000959	26.748802	239.118027	8.906999	24.036436	35.714287
SbiRTX430.01G204900.v2.1	82.633331	58.240002	22.847618	90.772385	75.251427	91.814285	132.463806	90.467621	84.917145	70.981903	110.480003	99.773331
SbiRTX430.01G205000.v2.1	511.291534	527.104553	450.601624	546.476868	598.607422	467.565613	358.34726	311.506378	410.802765	370.753204	545.69281	363.738098
SbiRTX430.01G205100.v2.1	11.30303	3.374943	11.693464	10.963365	7.939846	2.320895	2.034148	1.715287	12.489485	2.63953	3.90683	7.173903
SbiRTX430.01G205200.v2.1	80.674583	50.120914	197.113342	61.935535	135.511108	25.465761	33.351944	26.832819	237.078094	39.775448	37.287476	45.789635
SbiRTX430.01G205300.v2.1	1.631393	17.998825	15.719577	23.694298	31.717226	33.535568	13.079365	11.72957	47.84362	21.362141	36.166374	22.560846
SbiRTX430.01G205400.v2.1	118.621574	96.977707	150.065353	126.359161	170.144379	122.282166	121.146912	152.543045	160.883484	161.124115	212.390091	115.549149
SbiRTX430.01G205500.v2.1	93.749687	132.505219	94.147163	77.376724	80.801086	78.496445	68.135811	54.869202	18.449644	68.279984	84.927284	34.058086
SbiRTX430.01G205600.v2.1	10.32557	6.402874	33.108276	7.474728	12.007929	0.837958	1.621407	2.798315	24.667492	6.616452	3.205649	3.800793
SbiRTX430.01G205800.v2.1	128.297852	36.143764	20.142971	26.809372	54.598095	65.990471	1.57506	2.638602	2.173153	3.471009	4.287529	12.859412
SbiRTX430.01G207300.v2.1	22.228897	0.733874	22.613895	20.27092	18.514561	11.476226	11.256911	8.966826	20.28013	16.939919	20.848137	12.249907
SbiRTX430.01G205900.v2.1	29.19528	13.386146	55.534561	18.77524	31.812092	13.550479	7.599854	12.072955	67.89904	15.327929	12.414886	32.151066
SbiRTX430.01G206000.v2.1	54.916164	47.97921	128.672424	57.691483	81.518112	19.434608	23.828974	13.980216	174.986938	21.411133	16.727835	47.640511
SbiRTX430.01G206100.v2.1	0	0	0	0	0	0	0	0	0	0	0	0
SbiRTX430.01G206200.v2.1	0	0	0	0	0.829333	2.712	0	3.386667	0.506667	4.48	2.362667	12.298667
SbiRTX430.01G206300.v2.1	0	0	0.236242	0	0	0	0	0	0	0	0	0.681879
SbiRTX430.01G206400.v2.1	12.580976	2.234088	22.273161	9.207921	13.589816	2.505658	1.436351	0.894272	18.031116	1.294554	0.487977	3.733027
SbiRTX430.01G206500.v2.1	0.654251	0	1.473684	2.991093	0.14251	0	0.186235	0	1.213765	0.822672	0	0
SbiRTX430.01G206600.v2.1	0	0	0.420635	0	0	0	0	1.170635	0	0	0	0
SbiRTX430.01G206700.v2.1	93.878601	45.418816	303.256439	46.819424	190.326248	38.286041	12.986343	30.634295	802.792847	42.613049	23.004553	115.944611
SbiRTX430.01G206800.v2.1	20.019901	23.018906	9.942288	26.586069	15.872137	15.192039	14.975622	18.747761	14.335821	24.918905	31.509951	11.556716
SbiRTX430.01G206900.v2.1	3416.462646	685.389404	951.535583	669.674744	1730.188965	1018.332214	1797.784912	1640.065186	1357.155762	1352.457275	1406.397095	708.704407
SbiRTX430.01G207000.v2.1	25.828527	26.533653	65.439117	14.548077	33.368591	21.798077	23.524038	30.839743	325.259613	45.998398	35.868591	53.10577
SbiRTX430.01G207100.v2.1	1244.781982	1151.540527	1172.050049	914.843872	883.717224	819.920471	1103.216553	1349.456543	1685.577271	1296.699585	1366.234131	992.406494
SbiRTX430.01G207200.v2.1	13.779064	6.976158	20.325157	7.827202	23.727745	6.080836	1.862852	3.254541	32.429386	7.354451	5.405087	10.004314
SbiRTX430.01G207700.v2.1	69.113594	48.903046	137.031982	46.071709	83.102974	18.956648	10.408792	9.974964	84.501663	17.499859	6.506392	32.012623
SbiRTX430.01G207800.v2.1	79.766541	52.671402	176.927002	56.330143	85.07914	19.912054	11.580028	15.570258	112.087158	26.249821	9.345368	31.904043
SbiRTX430.01G207900.v2.1	59.748215	79.429817	100.849014	138.112976	126.93541	120.361038	145.162689	80.624855	108.370911	104.559006	217.617615	55.064419
SbiRTX430.01G208000.v2.1	10.354723	4.563794	17.333424	8.931696	16.172924	5.244536	1.336222	3.137769	21.959715	5.325597	5.739058	9.455313
SbiRTX430.01G208200.v2.1	5.092688	3.816022	6.76013	6.789474	5.904984	2.642757	1.623661	0.204937	4.89497	0	1.255706	0.503027
SbiRTX430.01G208400.v2.1	0	0	5.272258	0	0	0	0	0	7.149032	0	0	0
SbiRTX430.01G209500.v2.1	43.611763	37.584312	20.479408	12.035295	30.325491	27.007843	13.411765	71.709801	12.717647	5.360785	24.235294	2.8
SbiRTX430.01G208500.v2.1	187.78862	195.746826	233.44519	144.840103	223.748032	169.202911	140.064804	206.210785	344.728638	184.016357	220.589951	154.798904
SbiRTX430.01G208600.v2.1	2222.341797	2824.734619	1483.071411	3266.103271	2633.849609	3451.18335	3825.663818	3407.655762	3129.809814	3276.813721	5043.083008	2493.840576
SbiRTX430.01G208700.v2.1	49.940186	62.772537	96.356361	84.315079	105.028641	78.954926	90.685341	86.018532	156.350037	79.454926	134.711029	66.425446
SbiRTX430.01G208800.v2.1	63.399921	66.864548	53.067524	63.669613	61.143085	66.558685	42.831593	61.524517	82.039787	67.018089	91.833199	59.026127
SbiRTX430.01G208900.v2.1	227.436752	80.814758	57.896084	98.566261	78.042168	113.793678	250.39006	210.436752	155.185242	117.838852	127.581322	62.733433
SbiRTX430.01G209000.v2.1	0	0	0.51341	0	0	10.570881	0	7.850574	0.789272	0	0	0.35249
SbiRTX430.01G209100.v2.1	0	14.335329	2.260479	0	3.817365	1.302395	4.778443	8.75	0.450599	0	5.712575	1.196108
SbiRTX430.01G209200.v2.1	229.600861	89.704102	112.193474	101.104706	103.812164	47.638279	88.257027	62.912899	140.625793	60.016506	51.959965	57.352772
SbiRTX430.01G209300.v2.1	4976.088379	1652.694458	5928.368652	1494.985352	4317.010742	1582.200806	956.618652	2346.265625	4160.150879	1229.972046	1021.616089	1289.809448
SbiRTX430.01G209400.v2.1	207.171432	91.0289	75.895813	62.939014	104.011971	56.687775	56.154072	53.007877	59.333092	47.336739	52.35804	38.793987
SbiRTX430.01G209700.v2.1	9.666579	3.609571	11.76046	6.080805	5.877092	0.906381	0	0.337605	12.366894	3.277458	0.706328	3.092573
SbiRTX430.01G209800.v2.1	0	0	0	0	0	0	0	0	0	0	0	0
SbiRTX430.01G209900.v2.1	47.738258	42.808704	46.186714	62.312714	56.887745	69.529213	73.394043	84.406075	55.541237	79.19931	102.733681	46.314434
SbiRTX430.01G210000.v2.1	7.90542	6.58573	36.156525	13.814159	27.931416	7.943584	8.11062	15.802545	36.058628	28.970686	24.251106	17.63385
SbiRTX430.01G210100.v2.1	15.811517	14.104453	35.976898	14.31771	31.68363	5.495815	8.654168	10.052561	42.431873	9.837964	14.858386	15.693672
SbiRTX430.01G210200.v2.1	22.012648	12.747049	44.735245	10.494941	26.289207	4.081788	6.573356	2.213322	45.336426	15.838111	5.625632	13.136594
SbiRTX430.01G210300.v2.1	149.055878	100.951599	160.6474	92.109108	156.80687	86.542892	84.604485	83.974922	290.996735	107.875938	103.879898	89.944572
SbiRTX430.01G210400.v2.1	0.024873	0.137901	18.172314	0.343363	0.480203	1.433798	0.332045	0.062278	1.230446	2.76922	0.931584	0.122456
SbiRTX430.01G210500.v2.1	114.630829	63.67144	41.801571	57.555859	75.950958	49.510872	60.582081	67.3358	102.823723	63.772652	88.661667	66.376892
SbiRTX430.01G210600.v2.1	158.136642	125.841705	189.613785	166.002213	162.321762	137.771072	169.065903	119.799126	144.910217	143.56488	200.03096	123.313103
SbiRTX430.01G210700.v2.1	56.049664	40.309757	236.56424	49.612125	58.566628	42.748379	25.386467	55.27145	253.252747	59.350021	41.586018	41.120209
SbiRTX430.01G210800.v2.1	950.902832	1052.418701	312.350677	836.598328	622.030701	783.346008	849.06366	820.466003	413.167755	665.853577	787.000732	479.715485
SbiRTX430.01G210900.v2.1	5.874957	2.31172	9.097651	8.098465	11.86231	1.760294	6.63869	4.951389	8.948377	8.238826	5.4457	2.078611
SbiRTX430.01G211000.v2.1	105.068207	64.812691	47.811665	14.897527	37.68013	10.017177	9.708722	21.224012	68.474136	5.275753	14.996238	18.960703
SbiRTX430.01G211400.v2.1	26.384615	10.098901	15.27551	59.611462	19.993721	32.932495	17.810047	19.020409	26.824175	42.293564	60.21978	40.564365
SbiRTX430.01G211100.v2.1	1.212095	0	7.545145	1.274276	8.551959	1.243612	2.841567	2.722662	11.454855	0	2.855196	4.631176
SbiRTX430.01G211200.v2.1	1269.292725	756.372925	255.50882	480.884735	523.623474	522.768188	722.878174	483.622131	468.350372	574.646362	680.593323	387.896515
SbiRTX430.01G211500.v2.1	27.734299	29.188942	74.555565	18.377348	43.523888	21.758722	14.880837	12.092324	69.898285	29.54965	15.59796	34.193237
SbiRTX430.01G211600.v2.1	42.722931	54.71246	72.287125	59.242668	59.172974	26.569958	24.597574	30.732302	88.765701	42.631969	42.944103	25.204409
SbiRTX430.01G211900.v2.1	5.680851	2.035461	1.776596	1.010638	4.265957	4.687943	3.367021	4.492908	0	3.716312	1.294326	2.003546
SbiRTX430.01G211800.v2.1	7.83104	2.578483	4.802822	3.657848	4.975308	0	0.406349	0	2.763669	2.165432	0.475132	3.648677
SbiRTX430.01G212100.v2.1	1596.488037	1034.889893	449.994598	713.210022	1103.099121	826.629211	1293.376465	1238.724121	616.341919	1067.906616	1005.079773	429.135406
SbiRTX430.01G212200.v2.1	27.131023	10.005271	50.167923	48.112198	69.356178	9.850904	18.457079	21.404367	100.395332	24.958584	46.751507	35.161144
SbiRTX430.01G212300.v2.1	0	0	0	1.859803	0	0	0	0	0	0	3.327434	0.365939
SbiRTX430.01G212400.v2.1	81.96946	60.310669	86.041389	56.866989	69.597389	39.381447	47.715347	34.033916	99.919136	20.446533	43.733025	40.776833
SbiRTX430.01G212500.v2.1	0.014762	3.119851	0.03446	0.080813	0.034028	0.092663	0.031532	0.159243	0.028684	0.456439	0.009716	0.08864
SbiRTX430.01G212600.v2.1	101.009315	56.377331	157.330414	75.747658	89.374718	24.793272	13.221738	20.863342	174.124847	28.128786	16.01049	43.401951
SbiRTX430.01G212700.v2.1	0	0	0.139011	0	0	0	0	0	0	0	0	0
SbiRTX430.01G212800.v2.1	46.242413	124.209915	45.794788	103.600685	102.986748	123.109451	164.338181	105.185112	112.653709	74.144508	118.59684	98.350365
SbiRTX430.01G212900.v2.1	18.553234	51.913746	45.068058	131.107147	72.993935	97.886795	142.950806	56.782345	45.315376	115.888817	160.772903	66.178574
SbiRTX430.01G213000.v2.1	9.047713	36.88171	31.761431	76.171967	31.344931	43.072563	60.987076	59.958252	45.481113	40.111332	103.323059	53.619286
SbiRTX430.01G213100.v2.1	29.645864	15.690275	85.872513	21.627296	41.58997	2.361409	1.807044	3.017611	48.568722	6.905054	2.240812	13.169601
SbiRTX430.01G213200.v2.1	0	0.910761	1.138583	4.823097	0	0.473491	0	0	5.065617	0.31706	0.807874	1.167454
SbiRTX430.01G213300.v2.1	214.340469	214.136139	287.322693	359.021698	264.982605	233.837769	244.913925	199.03299	269.446777	202.324677	448.46875	157.141861
SbiRTX430.01G213400.v2.1	1.770736	8.164958	5.008387	22.436161	10.467847	11.258155	6.305685	22.827587	14.547677	9.746505	4.674744	8.577819
SbiRTX430.01G213500.v2.1	76.302078	33.518982	145.222183	82.399803	149.321228	39.107628	46.799274	50.77055	173.027069	62.252228	80.958931	77.651039
SbiRTX430.01G213600.v2.1	325.198486	70.857986	189.195435	97.473221	162.294464	35.962349	27.700031	36.509644	206.844467	64.377129	35.405964	57.740128
SbiRTX430.01G213700.v2.1	88.390244	34.425613	100.412468	15.878455	44.132107	6.480081	3.233333	6.012195	81.872688	8.878466	7.743628	15.806098
SbiRTX430.01G213800.v2.1	0	0	0	0	0	0	0	0	0	0	0	0
SbiRTX430.01G213900.v2.1	4.829276	0.763847	12.009283	4.693548	4.655813	0.190809	1.007608	0.276932	7.693091	1.889836	0.371881	4.255326
SbiRTX430.01G216800.v2.1	125.357201	127.346626	53.628155	82.140762	175.340927	133.083801	55.554108	66.968269	134.211548	72.917816	64.997559	69.248169
SbiRTX430.01G217100.v2.1	3.679321	2.550692	10.552032	8.832067	10.176865	0	0.8477	0.557392	21.793657	1.07548	0	3.448861
SbiRTX430.01G218000.v2.1	28.614706	68.951958	65.808823	47.908825	31.971567	45.561764	49.042156	43.247059	152.21373	62.66275	97.06176	73.650002
SbiRTX430.01G218700.v2.1	5.158389	2.495457	11.000757	3.669291	9.665657	1.834949	2.602665	1.706239	15.381435	5.366142	5.140824	9.622955
SbiRTX430.01G214000.v2.1	0	0	0	0	0	0	0	0	0	0	0	0
SbiRTX430.01G214100.v2.1	129.868759	97.158005	133.665466	105.43129	123.75708	89.637161	112.302628	119.336594	140.363876	93.882652	128.762222	103.310349
SbiRTX430.01G214200.v2.1	0.802729	10.972713	12.235066	17.602324	15.379793	9.575221	24.839602	15.033555	10.304572	15.445981	42.727139	18.199669
SbiRTX430.01G214300.v2.1	7.420182	7.48139	4.430934	1.607113	0	6.441687	0.527709	2.870141	4.502895	2.319272	3.107527	2.529363
SbiRTX430.01G214400.v2.1	0	0	0.853168	0	1.136012	0	0	0	0	0	0	0
SbiRTX430.01G214500.v2.1	161.592987	226.909866	146.102676	236.091553	170.892761	143.907593	179.175415	228.973755	201.613525	190.792923	272.005707	170.839706
SbiRTX430.01G214600.v2.1	12.278707	6.356187	6.854515	18.57748	19.119844	16.60758	24.397436	6.95485	22.947046	22.426979	19.673355	19.545151
SbiRTX430.01G214700.v2.1	70.246651	23.624832	90.996643	58.807892	74.677376	35.711514	40.192436	54.137386	123.039154	81.883537	66.026108	46.37249
SbiRTX430.01G214800.v2.1	0	0	0	0	0.829988	0.410355	0	0	0.364845	0	0.696063	0
SbiRTX430.01G214900.v2.1	482.116394	322.241394	841.18689	284.724182	511.002777	135.083405	211.963486	176.633606	1551.65271	246.801071	355.61319	323.386871
SbiRTX430.01G215000.v2.1	2.254658	0	1.575155	0	4.273292	0.956522	0	0	1.080851	0	0	0
SbiRTX430.01G215100.v2.1	1341.431885	516.887268	241.105133	202.15419	531.444275	280.052887	283.110718	272.845795	325.376434	308.987488	215.711136	199.186829
SbiRTX430.01G215200.v2.1	111.829018	7.886149	47.208225	12.521168	49.435677	6.767982	3.628031	10.330045	50.817928	14.207973	7.629675	7.084258
SbiRTX430.01G215300.v2.1	4.537162	0	10.273716	0	6.353041	0	0	0	17.959459	4.146959	0	2.66723
SbiRTX430.01G215400.v2.1	35638.269531	12834.425781	8643.621094	14035.842773	20451.576172	14679.711914	20883.351562	16094.801758	12173.166992	19113.783203	16701.636719	8896.141602
SbiRTX430.01G215500.v2.1	14.892916	2.011532	4.079901	1.766886	3.193575	0	0	0	0	0	0	0
SbiRTX430.01G215600.v2.1	12.779016	25.076864	19.684858	25.059954	27.785166	18.82712	8.105351	27.966564	25.022675	22.852421	14.461568	8.536895
SbiRTX430.01G215700.v2.1	166.034531	147.520065	319.455231	164.009827	198.612167	31.023535	18.577396	19.327238	210.980759	33.903522	24.01156	62.329422
SbiRTX430.01G215800.v2.1	17.060093	39.385212	31.328197	40.215717	30.454546	36.936825	49.015408	65.124809	66.024651	19.619415	61.306732	10.134052
SbiRTX430.01G215900.v2.1	59.346764	44.682961	161.187576	49.18362	93.597755	29.81506	40.197166	19.734478	244.818359	34.973579	40.132694	91.79921
SbiRTX430.01G216000.v2.1	0.819684	0	0	0	0	0	0	0	0	0	0	0
SbiRTX430.01G216100.v2.1	25.701149	1.12069	24.925287	20.333334	25.132183	1.411952	6.825745	6.994253	26.867817	0	8.107388	13.563218
SbiRTX430.01G216200.v2.1	0	17.130081	58.730804	1.284553	13.693767	3.597402	2.321883	10.928637	60.045166	4.314363	6.211675	4.861789
SbiRTX430.01G218900.v2.1	0.248248	0	0	0	0	0	0	0	0	0	0	0
SbiRTX430.01G219400.v2.1	2.287687	0	21.082853	0	7.820483	0.690449	0	0	26.52359	2.071346	0.965478	0
SbiRTX430.01G219500.v2.1	0.741426	4.766088	3.126012	0.964162	3.58343	5.159538	0	1.279769	4.181888	3.102505	1.293256	1.470135
SbiRTX430.01G219200.v2.1	10.908943	2.935501	15.541192	8.636856	5.442819	3.304607	4.110027	4.388076	16.506504	6.635772	3.725745	1.805962
SbiRTX430.01G219600.v2.1	16.535715	7.889516	30.882153	18.050222	32.362038	6.492959	4.482366	3.646831	36.776665	10.999777	6.22433	9.669363
SbiRTX430.01G219700.v2.1	0	1.704156	0.019859	0	0.089399	0.057611	0	1.038026	0.017718	0	0	1.779942
SbiRTX430.01G219800.v2.1	0	0	0	0	0.583372	0	0	0	0	0	0	0
SbiRTX430.01G219900.v2.1	10.323166	21.948439	12.096587	1.843863	6.631082	10.631808	15.702979	9.98838	18.631083	10.774873	6.715323	16.390705
SbiRTX430.01G220000.v2.1	37.54327	54.216923	27.809464	54.393635	56.09631	81.801231	110.521217	84.969292	47.494598	77.167229	123.020378	80.762421
SbiRTX430.01G220100.v2.1	699.085266	857.808105	394.830902	768.457947	741.046326	817.032471	743.684204	990.805298	306.253387	754.74353	1037.040771	576.313965
SbiRTX430.01G220200.v2.1	73.026558	69.004089	229.22319	97.281921	164.888657	107.541878	136.597549	147.206329	424.089386	220.430023	225.66803	140.778351
SbiRTX430.01G220300.v2.1	0	0	15.144513	8.783023	5.617391	0.814493	1.17764	1.590062	15.752588	5.571843	2.055901	3.645963
SbiRTX430.01G220400.v2.1	0	0	0.410329	0	0.704225	0	0	0	2.412207	0	0	0
SbiRTX430.01G220500.v2.1	0	0	0	0	8.035599	0	0	0	0	0	0	0
SbiRTX430.01G220600.v2.1	0	0	0.31044	0	0	0	0	0	0	0	0	0
SbiRTX430.01G220700.v2.1	3.294574	1.231008	15.088372	0	12.212403	2.800775	4.730233	13.546512	41.772095	8.054263	7.799225	5.806977
SbiRTX430.01G220800.v2.1	1.73891	7.192577	17.851427	13.557848	14.066578	23.315001	33.335388	30.967634	22.93601	24.592512	30.069723	33.79908
SbiRTX430.01G220900.v2.1	69.647934	39.905289	106.17791	35.807716	97.052277	6.28408	38.235168	16.154881	268.79361	48.501297	31.68652	57.960197
SbiRTX430.01G221100.v2.1	0	0	0	0	0	0	0	0	0	0	0	0
SbiRTX430.01G221200.v2.1	0	0	0	0	0	0	0	0	0	0	0	0
SbiRTX430.01G221300.v2.1	6.678068	1.487782	0.787254	0	3.367513	0.334451	0.713943	0.682319	1.451689	4.639674	0.423575	0
SbiRTX430.01G221400.v2.1	0.16115	0	1.395357	0	0.355653	0	0	0.940276	2.107222	0.586474	0.375673	0.750673
SbiRTX430.01G221500.v2.1	129.814224	199.386063	193.404938	151.280121	189.56459	149.162552	230.58345	214.795349	322.925995	296.277222	176.185776	120.822929
SbiRTX430.01G221600.v2.1	105.911041	139.952225	87.184517	148.839645	112.925865	134.924774	100.872047	125.879738	100.059311	135.84404	218.199341	77.503571
SbiRTX430.01G221700.v2.1	54.451866	26.926651	93.513298	40.701405	75.097191	15.653883	11.71088	11.557763	98.268181	22.570141	9.524755	20.81418
SbiRTX430.01G221800.v2.1	9.719691	7.036872	16.796621	11.29305	12.983976	1.539382	1.533591	3.005791	20.375385	1.513514	0.509266	4.599422
SbiRTX430.01G221900.v2.1	42.397823	12.028131	58.886406	15.710987	37.836517	5.758227	5.298302	4.175956	35.449173	6.437367	2.05069	11.462977
SbiRTX430.01G222000.v2.1	76.868668	126.653709	166.666672	102.51709	187.763245	128.221436	105.709076	140.305725	110.433395	139.840393	187.50589	109.23204
SbiRTX430.01G222100.v2.1	0	0	0	0	0	0	0	1.000945	0.331869	0	0	0
SbiRTX430.01G222600.v2.1	3.849104	0	5.138529	6.005659	3.619931	4.790946	8.741905	2.853505	4.130776	4.920465	7.23326	5.160641
SbiRTX430.01G222700.v2.1	0	0	0.008574	0	0	0	0	0	0	0	0	0
SbiRTX430.01G222800.v2.1	10.634328	3.417081	13.39262	5.050581	5.743367	3.604892	0.490464	2.796849	11.901741	5.104477	3.01534	0.825871
SbiRTX430.01G222300.v2.1	0	0	5.714459	3.306197	7.390037	2.284326	1.405832	2.54678	7.536452	0	2.90887	1.500607
SbiRTX430.01G222400.v2.1	13.960401	21.263836	33.31488	23.862833	23.668177	17.244036	14.263598	16.62047	41.298187	27.014313	35.484257	22.9375
SbiRTX430.01G222500.v2.1	2336.880371	1938.355713	1211.938721	2433.104004	3258.694092	3938.335693	3728.38501	3526.901123	2154.579834	3593.885742	4481.792969	3142.385986
SbiRTX430.01G224000.v2.1	40.522545	41.642147	50.895111	62.421452	43.689606	52.925961	57.057903	48.348839	56.723305	62.15852	94.815376	43.579021
SbiRTX430.01G222900.v2.1	32.869095	6.806331	35.832623	4.106223	28.569208	3.645923	2.047747	1.964592	63.211376	18.612127	5.630365	20.347639
SbiRTX430.01G223000.v2.1	639.85614	681.065552	553.55365	588.953308	851.463745	945.652954	1198.45874	1122.989136	1030.79248	1277.862427	1420.449341	917.296936
SbiRTX430.01G223100.v2.1	27.965986	8.398854	13.103473	18.812031	26.786968	20.515575	23.126745	24.779806	17.58396	31.057644	36.299679	19.994272
SbiRTX430.01G223200.v2.1	150.009201	196.719345	84.858582	262.71759	306.443085	506.989044	545.363403	551.386169	142.422943	382.939575	606.216736	417.738617
SbiRTX430.01G223300.v2.1	0	0	0.99682	0	3.192899	0.249603	0	3.419714	7.490726	5.920509	1.755167	0.521463
SbiRTX430.01G223400.v2.1	151.807434	72.672401	54.862823	95.410439	79.350723	113.303658	140.611618	120.293159	57.395641	135.221085	139.529938	65.640671
SbiRTX430.01G223500.v2.1	291.743927	405.184784	422.533264	341.297791	385.833679	315.27124	342.458832	323.14151	447.622467	294.647827	412.529053	252.372223
SbiRTX430.01G223600.v2.1	261.737488	131.494324	63.152271	112.245453	166.160233	112.175003	196.969315	126.925003	127.072731	98.869308	160.75795	83.395454
SbiRTX430.01G223700.v2.1	0	0	0	0	0.438095	0	0	0	0	0	0	0
SbiRTX430.01G223800.v2.1	0	0	0	0	0	0	0	0	1.734349	0	0	0
SbiRTX430.01G223900.v2.1	233.555359	161.730103	102.128029	148.049301	205.17215	177.488754	347.839966	217.209351	421.168671	223.391861	194.349487	214.013855
SbiRTX430.01G224500.v2.1	86.506454	40.94249	113.200706	46.132629	57.720657	8.138497	15.940141	12.210093	159.891434	24.588028	12.725352	20.848591
SbiRTX430.01G224600.v2.1	16.513992	5.141791	19.634329	5.680037	26.945896	9.497202	13.975746	6.604477	66.246574	43.690765	22.919777	22.548508
SbiRTX430.01G224700.v2.1	16.805922	0.248355	19.199835	6.978619	18.884867	11.856908	3.927632	9.49671	55.213547	16.208881	18.738487	10.118422
SbiRTX430.01G224100.v2.1	24.434237	9.61854	19.385836	20.114574	26.857262	21.520649	27.830736	14.884879	12.357944	18.088053	28.766207	18.9475
SbiRTX430.01G224200.v2.1	201.401703	258.343567	78.853691	438.969452	427.188599	597.458557	660.017944	469.980408	149.062714	481.184509	949.69397	414.089478
SbiRTX430.01G224300.v2.1	15.253659	11.44336	30.185574	22.042818	23.255827	3.628997	1.713279	7.375339	42.911179	7.493902	3.207859	8.052575
SbiRTX430.01G224400.v2.1	237.545776	21.982105	33.005264	16.333685	107.238419	37.726841	23.651054	41.273159	39.245262	41.600002	35.908424	17.741053
SbiRTX430.01G225000.v2.1	4.907063	4.211626	17.277416	6.299683	6.290295	1.903624	0.130599	1.545294	12.44197	3.241095	1.721188	3.068612
SbiRTX430.01G225100.v2.1	1.08836	0	0.53552	7.296949	0.843693	0	0	0	0.410776	0.192406	0	0.298806
SbiRTX430.01G225200.v2.1	271.233276	276.569489	212.824265	295.90332	350.063019	277.187073	354.607056	462.835999	441.736603	249.08493	471.267517	166.075531
SbiRTX430.01G225300.v2.1	354.443115	362.234528	474.89624	404.394226	476.400208	421.160675	293.108826	326.710571	480.894287	340.723541	378.907196	251.039917
SbiRTX430.01G225900.v2.1	34.434345	54.659451	226.55014	91.339104	150.374466	36.521645	37.194805	37.774891	279.488831	46.373016	50.784992	81.570709
SbiRTX430.01G226200.v2.1	202.178436	212.970261	102.960968	316.241638	286.335968	408.330383	272.920532	268.330841	89.184479	307.206787	535.179382	197.739319
SbiRTX430.01G226300.v2.1	0	0	0.308294	0	0	0	0	0	0	0	0	0
SbiRTX430.01G226400.v2.1	33.466667	52.925335	27.901333	29.881332	33.836666	32.706665	50.877998	46.963333	35.251335	36.225334	63.258667	21.359333
SbiRTX430.01G226500.v2.1	559.385742	1040.229126	1241.664673	810.266357	1171.425171	880.0177	835.857666	938.872925	1116.854004	868.984741	1753.029297	1011.662476
SbiRTX430.01G226700.v2.1	29.798429	17.274214	13.995746	36.069374	25.444044	34.390381	43.117474	21.433899	11.909359	20.390707	31.543194	9.356675
SbiRTX430.01G226800.v2.1	0	0	0	0	0	0	0	0	0	0	0	0
SbiRTX430.01G227000.v2.1	0.631279	1.029395	2.469464	0	0.578767	0.839041	0.394406	0	1.384703	3.582762	0.897546	1.108447
SbiRTX430.01G226900.v2.1	20.220985	19.496706	31.603304	23.955486	30.724279	7.134909	2.962298	4.356802	23.325745	9.009539	5.455371	12.635476
SbiRTX430.01G227100.v2.1	40.13398	38.197617	100.17157	39.49107	74.31559	10.012653	12.831038	17.393375	111.73632	19.506886	15.670636	32.39077
SbiRTX430.01G227200.v2.1	48.207695	36.954803	47.158188	50.401936	38.290836	19.346333	18.676582	23.366934	34.007359	26.931049	44.439667	21.013138
SbiRTX430.01G227300.v2.1	17.169485	52.114429	28.189718	43.577778	22.131676	31.837479	40.006634	43.709785	26.081593	46.177776	82.418571	28.32073
SbiRTX430.01G227400.v2.1	0	0	0.280528	0	0	0	0	0	0	0	0	0
SbiRTX430.01G227500.v2.1	32.891533	17.742121	78.18428	31.58086	55.058311	6.996089	3.226133	9.010352	57.43996	11.834599	4.862204	18.295147
SbiRTX430.01G227600.v2.1	15.799818	16.273773	77.920349	12.998789	56.843422	6.578437	1.092671	3.124167	122.641136	10.437311	4.559055	26.028467
SbiRTX430.01G227700.v2.1	26.921436	17.110065	54.115181	26.696196	43.629501	6.538053	3.109656	3.667349	65.293983	19.370295	4.921031	12.135434
SbiRTX430.01G227900.v2.1	58.011974	57.254158	66.701927	34.722553	48.233532	35.467728	38.626751	53.200268	156.099808	48.620094	72.895546	61.6833
SbiRTX430.01G228100.v2.1	56.682911	79.44986	155.408905	58.145481	48.670197	48.641949	50.855225	59.156075	216.113693	60.900425	55.704098	62.975281
[truncated: 32,602 more rows]
