# Supplementary material for: Large and stable genome edits at the sorghum alpha kafirin locus result in changes in chromatin accessibility and globally increased expression of genes encoding lysine enrichment
Source: Front Plant Sci. 2023 Mar 14;14:1116886. doi: 10.3389/fpls.2023.1116886 (PMC10043997; doi:10.3389/fpls.2023.1116886)
Supplement: Supplementary Table 1 — A table containing DACR peaks. Includes DACR location, logFC, and FDR value. [file DataSheet_3.csv]

peak_ID	logFC	logCPM	LR	PValue	fdr
chromosome_1.4140428.4141543	0.661438419690565	5.27643080816702	20.0122460399974	7.69477960192562E-06	0.013789352837835
chromosome_1.25418610.25419068	1.93779013215978	3.59495800191988	49.5227114087593	1.96088492118431E-12	4.39248026769891E-08
chromosome_1.31939036.31939558	1.39267740874348	4.06080848144569	27.7222174766591	1.40045042820666E-07	0.000535928883381
chromosome_1.38643137.38644177	0.89159645633796	5.3325624284608	15.9101149248834	6.64227858212201E-05	0.060730759746459
chromosome_1.42562606.42563380	1.36897761650144	4.59901874296204	24.2713359471029	8.36750407867604E-07	0.00234295343893
chromosome_1.42566382.42567936	1.7486867484233	5.91779211969802	84.122226571138	4.65112208805587E-20	2.08374920666991E-15
chromosome_1.44589591.44590597	1.76512610127966	5.15574345456549	40.3509809566104	2.12198864971897E-10	2.37668033740149E-06
chromosome_1.46544764.46545555	-1.15021977192453	4.90804501497535	23.8729999999923	1.02904983867254E-06	0.00256124787902
chromosome_1.51878806.51879782	0.95820457184855	5.12334841226153	23.9107697191242	1.0090568019419E-06	0.00256124787902
chromosome_1.53537295.53537711	-1.36044985753406	3.11897801583041	18.1150607513205	2.07950123554998E-05	0.029113667141836
chromosome_1.73856322.73857421	1.00173241582524	4.6127666088105	27.5195866733731	1.55511606525697E-07	0.000535928883381
chromosome_1.76144966.76145451	0.991668242014916	3.60881484007916	14.531807545953	0.000137812964562	0.098002517862238
chromosome_1.77506975.77507387	1.06523022891801	3.43899352993089	17.043185803046	3.653925873605E-05	0.041270158562773
chromosome_2.66597823.66598560	1.411669049233	4.62934555579563	35.5637658106687	2.46836507766664E-09	2.21170447689086E-05
chromosome_2.75367287.75368003	0.697542858486453	4.89550130276074	15.446185186339	8.48881161460042E-05	0.073136009451099
chromosome_3.26015344.26015994	1.05654548489931	3.90600943317548	14.6595932022511	0.00012877753782	0.097785804608216
chromosome_3.26043774.26044409	1.37988189014792	3.81372450529644	27.7801862861221	1.35910923724855E-07	0.000535928883381
chromosome_3.26054408.26055053	1.10164551243333	3.9417351834716	18.4047087183904	1.7861604929378E-05	0.025813476207776
chromosome_3.26072197.26073623	1.01427629277044	4.98828679957945	27.5493239855953	1.53138884648788E-07	0.000535928883381
chromosome_3.26074719.26076943	0.862348547257863	5.60178714785327	21.2603335936113	4.00943021737775E-06	0.007862692623113
chromosome_3.26080569.26082205	1.13522191592146	5.01711778008684	22.0446400876287	2.66382488215863E-06	0.005682953264076
chromosome_3.26090965.26091807	1.13017199097935	4.07194632390542	21.2474072464997	4.03656012882721E-06	0.007862692623113
chromosome_3.26153162.26154105	1.00254216397075	4.31783167317513	20.8651021167038	4.92791421723172E-06	0.009198978535258
chromosome_3.26154213.26155032	1.02120359727826	4.14808964649526	14.561070478693	0.000135689060312	0.098002517862238
chromosome_3.26159363.26159860	1.1238647794133	3.54601716359959	16.9572043682178	3.82319590252502E-05	0.041776341372933
chromosome_3.26166566.26167725	0.964399783284817	5.74777023650221	28.9388025560871	7.47013896096287E-08	0.000371855217322
chromosome_3.26168666.26173783	0.896394141898642	6.96615714024133	17.2396803647084	3.29482294149701E-05	0.039894962865408
chromosome_3.26250931.26251980	0.970781260729233	5.88539754580645	26.332379275095	2.87429273729372E-07	0.000919794206596
chromosome_3.26252377.26253441	0.926327856771386	4.41794721201336	19.8580655302453	8.34100613338998E-06	0.014372515991616
chromosome_3.26253615.26254167	1.17938632457521	3.60077665400943	22.7172073148317	1.87679689325786E-06	0.004425388295518
chromosome_3.26254442.26255351	0.881669284226751	4.62504235569201	17.2629708632092	3.2546806077769E-05	0.039894962865408
chromosome_3.26255474.26255895	1.08849832940513	3.29384403132628	16.2169647021423	5.6486004313134E-05	0.057514306346198
chromosome_3.26260627.26261276	1.0545323658514	3.8163694459174	17.3678864170117	3.07986032878108E-05	0.039423092168492
chromosome_3.26262318.26262860	1.36895775964536	3.50439867085721	22.0652486844845	2.63537782858393E-06	0.005682953264076
chromosome_3.55282752.55283097	0.844010347339013	3.74900139105627	15.9945426412371	6.35253384971198E-05	0.059940125239136
chromosome_3.69839542.69840070	1.15014928729126	3.3853730148058	14.9259206318715	0.000111816061198	0.089450666640579
chromosome_4.14352034.14352370	-1.01484049836725	3.62834384062319	14.5542939950959	0.000136177946813	0.098002517862238
chromosome_4.40853272.40853905	-0.894523003537016	4.56175854042654	19.4237786151792	1.04695381487942E-05	0.016751634950148
chromosome_4.46758612.46759488	0.726542153148169	4.7314515850998	15.0733018776342	0.000103415645853	0.084238624542618
chromosome_5.546504.547577	0.92700700597565	4.85715010381443	17.4999689639922	2.87312374466775E-05	0.037858475554371
chromosome_5.46414230.46415190	-0.873900124671269	5.17049550231633	15.575012910415	7.92956029009194E-05	0.0696573001091
chromosome_5.56583153.56584476	0.588178688150556	5.50908152988842	17.1449152631312	3.46335295813638E-05	0.040832019967755
chromosome_5.64384308.64384946	0.919358577926397	4.91398189248694	15.3969556372101	8.71285528635059E-05	0.073649930129018
chromosome_5.64385529.64387346	1.14108436896531	5.49297761737742	48.3867636938309	3.49922134481212E-12	5.22562051563093E-08
chromosome_6.2530422.2530833	-1.14523603617833	3.53371515250875	15.358261198093	8.89312249039399E-05	0.0737816260541
chromosome_6.8866593.8867177	-1.77256732381137	3.53035805797285	24.9034899409866	6.02732131514584E-07	0.001800200148266
chromosome_6.9094659.9095489	-0.781267675559251	5.45550443314437	14.8786610515296	0.000114652632243	0.089450666640579
chromosome_6.39543845.39544376	0.926159148865065	3.85186308801145	17.0272325653751	3.68475333700349E-05	0.041270158562773
chromosome_6.54786910.54787290	-1.00837836435215	3.56227022026963	14.5677190201913	0.000135211121474	0.098002517862238
chromosome_6.55709435.55709687	-1.67944874152779	3.41867714072475	15.7765285696529	7.12813430578695E-05	0.063869509006712
chromosome_7.9074007.9075086	0.591026152056143	5.3688089330274	16.1380266150841	5.88896722311912E-05	0.058629249013991
chromosome_7.11121498.11122314	0.909287857619854	4.62188894537122	16.4828397045471	4.90923986804176E-05	0.051148571006544
chromosome_7.24034900.24035444	-1.59302819972132	4.08674099063895	33.4779069630299	7.20781013389344E-09	5.38195169680933E-05
chromosome_7.58176667.58178043	0.567910241392643	5.68418755432715	16.5175670655757	4.82014150273143E-05	0.051148571006544
chromosome_7.60462209.60463267	0.667817125772494	5.69694008043638	15.9739494901319	6.4220129271189E-05	0.059940125239136
chromosome_7.63450831.63450940	-2.56913379431757	2.01865568518365	14.8598119354153	0.00011580408172	0.089450666640579
chromosome_8.606708.607104	-1.35633464488702	3.96976533524946	19.2151733246751	1.1678146562632E-05	0.01804112566043
chromosome_8.2975190.2976644	0.788485547832331	5.5314192964246	15.9763317190223	6.41393660687198E-05	0.059940125239136
chromosome_8.10375723.10376595	-0.909500123423783	5.17345222275037	17.9538076478267	2.26331203083202E-05	0.030726861301002
chromosome_8.37595735.37596412	-1.12622501976945	5.23168220896812	32.2608129409477	1.34804805028585E-08	7.94517172985239E-05
chromosome_9.24050612.24051039	-0.997688160409381	3.68278603891025	19.6320346879852	9.38818720022301E-06	0.015577784250266
chromosome_10.50486999.50487894	0.935020398929085	4.63181624492207	32.1614935974734	1.41874899754066E-08	7.94517172985239E-05
chromosome_10.4991358.4992001	-0.800871548750884	4.17379910816896	18.5335396337004	1.66940655891033E-05	0.024930361081914
