# Supplementary material for: Large and stable genome edits at the sorghum alpha kafirin locus result in changes in chromatin accessibility and globally increased expression of genes encoding lysine enrichment
Source: Front Plant Sci. 2023 Mar 14;14:1116886. doi: 10.3389/fpls.2023.1116886 (PMC10043997; doi:10.3389/fpls.2023.1116886)
Supplement: Supplementary Table 2 — A table containing DEG. Includes gene name, logFC, FDR, and annotation information. [file DataSheet_4.csv]

gene_model	logFC	logCPM	LR	PValue	fdr	defline	Tx623.gene_model
SbiRTX430.01G136400.v2.1	1.75447147056636	3.79670843181974	15.2831916132371	9.25362648455285E-05	0.038507305983791	(1 of 2) 2.7.4.21//2.7.4.24 - Inositol-hexakisphosphate kinase / IP6K // Diphosphoinositol-pentakisphosphate kinase / PP-IP(5) kinase	Sobic.001G132600
SbiRTX430.01G138200.v2.1	1.85574798228468	0.804391212359814	13.3512931390651	0.000258244490166	0.076332032155407	(1 of 1) PTHR11062:SF112 - GLYCOSYLTRANSFERASE FAMILY PROTEIN 47	Sobic.001G134900
SbiRTX430.01G205800.v2.1	3.58107738667994	1.92594450070847	31.8245638243458	1.68745099673155E-08	3.89148699192918E-05	(1 of 2) PTHR34558//PTHR34558:SF1 - FAMILY NOT NAMED // F3L24.15 PROTEIN	Sobic.001G199700
SbiRTX430.01G215500.v2.1	8.54574631166356	-1.74167665754384	23.4542245741354	1.27921507158206E-06	0.001638911398377		NaN
SbiRTX430.01G231900.v2.1	2.5773220761687	3.78020409431661	20.7041868589992	5.35986772432718E-06	0.004879172218945	(1 of 1) K13345 - peroxin-12 (PEX12, PAF3)	Sobic.001G224600
SbiRTX430.01G242800.v2.1	4.52241373707832	1.59120781348547	26.8066202666113	2.24865676686234E-07	0.000388927674397		NaN
SbiRTX430.01G249400.v2.1	1.88031505201407	0.809012596758614	12.9606340578311	0.000318109426156	0.085417705190107		Sobic.001G242300
SbiRTX430.01G256000.v2.1	1.46643944720539	2.57836370521374	13.31470634387	0.000263332564629	0.076332032155407	(1 of 1) PTHR10288//PTHR10288:SF152 - KH DOMAIN CONTAINING RNA BINDING PROTEIN // SUBFAMILY NOT NAMED	Sobic.001G249200
SbiRTX430.01G269600.v2.1	-4.34057016869787	7.53073195410119	18.6318703772872	1.58547783315932E-05	0.009971790764481		NaN
SbiRTX430.01G271100.v2.1	3.55737538482719	0.64924307133946	19.5786476039415	9.65421537621903E-06	0.007105502516897		Sobic.001G261577
SbiRTX430.01G271200.v2.1	9.25466830078975	-1.07736240685583	44.659895639238	2.34409855088813E-11	6.23746592864017E-08		NaN
SbiRTX430.01G273500.v2.1	-6.48310872800694	-2.5593593571344	19.5042870159186	1.00374161318057E-05	0.007233631225655	(1 of 21) PF04504 - Protein of unknown function, DUF573 (DUF573)	NaN
SbiRTX430.01G276900.v2.1	9.78534986016492	-0.569334908025763	50.2785523868532	1.33399568751329E-12	3.84546490187164E-09		NaN
SbiRTX430.01G287700.v2.1	3.01091378880651	4.29141361709072	15.519612877779	8.16536482914277E-05	0.036212346175604	(1 of 2) PTHR11206//PTHR11206:SF174 - MULTIDRUG RESISTANCE PROTEIN // SUBFAMILY NOT NAMED	Sobic.001G273000
SbiRTX430.01G287800.v2.1	3.98634899625341	5.15620005278898	29.2104053470147	6.49295762739572E-08	0.000140377743904		NaN
SbiRTX430.01G308000.v2.1	5.53011563552132	1.07935284412827	23.7233630493369	1.11224113863374E-06	0.001479794056447		Sobic.001G293450
SbiRTX430.01G308700.v2.1	2.45429041105126	9.00026434896781	13.6492486868174	0.000220329464393	0.071230250768901	(1 of 6) K01177 - beta-amylase (E3.2.1.2)	Sobic.001G293800
SbiRTX430.01G404700.v2.1	1.87799272649138	1.54143982104271	12.6339133812568	0.000378811337651	0.094272243108124	(1 of 1) K13157 - U11/U12 small nuclear ribonucleoprotein 65 kDa protein (RNPC3)	Sobic.001G386100
SbiRTX430.01G415300.v2.1	-7.17857558390708	-1.34001057092309	20.5164100587586	5.9122204725473E-06	0.005243319397572	(1 of 3) 2.5.1.43 - Nicotianamine synthase	Sobic.001G395900
SbiRTX430.01G468600.v2.1	2.06863796835498	2.92719365596272	14.9952939390328	0.0001077796237	0.041891154415891	(1 of 19) PF03109 - ABC1 family (ABC1)	Sobic.001G444900
SbiRTX430.01G469600.v2.1	1.31573984822064	4.8229541526895	13.4916866587422	0.000239622709903	0.075366134248572	(1 of 1) K09587 - steroid 22-alpha-hydroxylase (CYP90B1, DWF4)	Sobic.001G445900
SbiRTX430.01G473300.v2.1	2.23236000205371	3.98496532098036	19.079707521161	1.25370866768111E-05	0.008503586320083	(1 of 4) PF04678 - Mitochondrial calcium uniporter (MCU)	Sobic.001G449100
SbiRTX430.01G473400.v2.1	2.34302445748763	4.35134660129997	15.2634687509814	9.35075654092979E-05	0.038507305983791	(1 of 1) PTHR31048//PTHR31048:SF10 - FAMILY NOT NAMED // PATHOGENESIS-RELATED PROTEIN 5-RELATED	Sobic.001G449200
SbiRTX430.01G477400.v2.1	2.82410711122155	5.61174248095628	60.1033055420702	9.00070554365164E-15	3.11352406165997E-11	(1 of 3) K00547 - homocysteine S-methyltransferase (mmuM)	Sobic.001G453100
SbiRTX430.01G495600.v2.1	1.80933523249583	3.26461700103261	18.9797211862422	1.32115137037581E-05	0.008788705423854	(1 of 3) K17470 - sulfate transporter 1, high-affinity (SULTR1)	Sobic.001G470600
SbiRTX430.01G519800.v2.1	2.26698094115405	10.6184733545636	21.81495224846	3.00251141440028E-06	0.003054790436675	(1 of 4) PTHR36326:SF1 - PROTEIN MALE STERILE 5	Sobic.001G493500
SbiRTX430.01G575200.v2.1	1.72928204508427	3.09121099969502	13.2735996526419	0.000269169871567	0.076951439646647	(1 of 1) PTHR24093//PTHR24093:SF333 - FAMILY NOT NAMED // ATPASE 5, PLASMA MEMBRANE-TYPE-RELATED	Sobic.001G543900
SbiRTX430.01G575300.v2.1	1.07110848498799	4.46225090757816	13.7703598909308	0.000206569741813	0.067803847627498	(1 of 3) KOG0884 - Similar to cyclophilin-type peptidyl-prolyl cis-trans isomerase	Sobic.001G544100
SbiRTX430.10G025500.v2.1	1.94141441090099	5.03627882574624	12.9581105128225	0.000318538505132	0.085417705190107	(1 of 7) PTHR23272//PTHR23272:SF52 - BED FINGER-RELATED // SUBFAMILY NOT NAMED	NaN
SbiRTX430.10G060300.v2.1	2.08823250681929	6.73680815513499	14.6584527755772	0.000128855477484	0.04691967028563	(1 of 5) K06617 - raffinose synthase (E2.4.1.82)	Sobic.010G057300
SbiRTX430.10G134300.v2.1	8.99690013999018	-1.31984402408439	14.7086498791892	0.000125469425478	0.046669229743542	(1 of 2) PTHR13683:SF246 - ASPARTYL PROTEASE FAMILY PROTEIN	Sobic.010G126400
SbiRTX430.10G149600.v2.1	6.44300302695427	-3.52579261668251	12.8334445917512	0.000340478373224	0.088555096891452		NaN
SbiRTX430.10G172400.v2.1	3.15587460163044	5.37799470461039	16.5966256775279	4.62332053291795E-05	0.024231803617379	(1 of 142) 1.11.1.7 - Peroxidase / Lactoperoxidase	Sobic.010G161800
SbiRTX430.10G213100.v2.1	2.39532501993464	3.96737006650464	16.3971537061809	5.1362298873825E-05	0.025749632502078		Sobic.010G200700
SbiRTX430.02G029400.v2.1	2.43679685081012	5.61625890072102	17.8053946135072	2.44688505544605E-05	0.014346211497964		Sobic.002G029200
SbiRTX430.02G093400.v2.1	1.64121116708066	5.12063413252038	17.921966592501	2.30149364809182E-05	0.013726425564619	(1 of 2) PTHR11014//PTHR11014:SF103 - PEPTIDASE M20 FAMILY MEMBER // SUBFAMILY NOT NAMED	Sobic.002G093500
SbiRTX430.02G218200.v2.1	-1.34003755186882	3.87983325014398	15.7085228206424	7.38904765608787E-05	0.034080258202586	(1 of 2) PTHR33565//PTHR33565:SF3 - FAMILY NOT NAMED // DORMANCY/AUXIN ASSOCIATED FAMILY PROTEIN	Sobic.002G213800
SbiRTX430.02G245400.v2.1	1.4324791427245	4.94217932260695	19.3755934790156	1.0737053787344E-05	0.007555227786627	(1 of 1) PTHR10795//PTHR10795:SF362 - PROPROTEIN CONVERTASE SUBTILISIN/KEXIN // SUBFAMILY NOT NAMED	Sobic.002G240700
SbiRTX430.02G262200.v2.1	-1.12563515212487	3.25939305520954	12.7044885651675	0.00036477893797	0.09346987423886	(1 of 2) K10782 - fatty acyl-ACP thioesterase A (FATA)	Sobic.002G256900
SbiRTX430.02G293300.v2.1	1.50223375098373	4.01887160612379	12.8775322317323	0.000332550455984	0.087813628804488	(1 of 2) PTHR11206:SF149 - MATE EFFLUX FAMILY PROTEIN 3, CHLOROPLASTIC	Sobic.002G286800
SbiRTX430.02G311100.v2.1	-7.19406841931089	-2.94940306013694	16.1453436707113	5.86626074028204E-05	0.028184123823311	(1 of 1) PTHR11926//PTHR11926:SF275 - GLUCOSYL/GLUCURONOSYL TRANSFERASES // SUBFAMILY NOT NAMED	Sobic.002G305400
SbiRTX430.02G425200.v2.1	8.60367057368883	-1.68695345557477	12.794511488157	0.000347637749352	0.089742425564053		NaN
SbiRTX430.02G426300.v2.1	2.79938482858656	4.20395120243881	13.4914046189913	0.000239658729398	0.075366134248572	(1 of 2) PTHR23092//PTHR23092:SF29 - TOPOISOMERASE-RELATED PROTEIN // SUBFAMILY NOT NAMED	Sobic.002G417900
SbiRTX430.02G433700.v2.1	3.27641234435155	1.77787714243719	22.8977887937053	1.70848280425264E-06	0.001984493472305		NaN
SbiRTX430.02G436000.v2.1	2.99310202567006	5.61155943662969	14.3951875076924	0.000148180524262	0.051776370659273	(1 of 2) PTHR22904:SF7 - T14P4.7 PROTEIN	Sobic.002G426900
SbiRTX430.02G437100.v2.1	2.1503830877973	0.479372292988655	13.3043108790094	0.000264796596284	0.076332032155407	(1 of 2) 6.3.2.4 - D-alanine--D-alanine ligase / D-alanylalanine synthetase	NaN
SbiRTX430.03G007900.v2.1	9.05346581477809	-1.26673379631306	14.5989357990287	0.000132989625121	0.047426568166779		Sobic.003G007600
SbiRTX430.03G016300.v2.1	2.18258224403048	3.81494840259861	12.6785590982121	0.000369872492546	0.093614465295087		Sobic.003G014900
SbiRTX430.03G075700.v2.1	1.18777358250151	5.20327134778385	13.7594691649484	0.000207770809682	0.067803847627498		Sobic.003G070700
SbiRTX430.03G080800.v2.1	3.3179671830043	5.3898139543864	22.4852709647217	2.11761122581639E-06	0.002275477861029	(1 of 15) KOG0752 - Mitochondrial solute carrier protein	Sobic.003G075500
SbiRTX430.03G088400.v2.1	-1.24191391380929	5.9923353220887	14.5409415434696	0.000137146449893	0.048409897905122	(1 of 1) PTHR11527//PTHR11527:SF141 - SMALL HEAT-SHOCK PROTEIN HSP20 FAMILY // SUBFAMILY NOT NAMED	Sobic.003G082300
SbiRTX430.03G095200.v2.1	11.5179655272575	1.12734637342422	28.0140855164264	1.20435622154019E-07	0.000231450502308	(1 of 1) PTHR11709//PTHR11709:SF117 - MULTI-COPPER OXIDASE // SUBFAMILY NOT NAMED	Sobic.003G088500
SbiRTX430.03G107900.v2.1	1.64892661172582	4.32753595907121	14.2113015728062	0.000163386272594	0.055813138281658	(1 of 1) PTHR10353//PTHR10353:SF28 - GLYCOSYL HYDROLASE // BETA-GLUCOSIDASE 43-RELATED	Sobic.003G100000
SbiRTX430.03G123800.v2.1	1.82933459978412	4.57855493949616	15.2179272875021	9.57897450643227E-05	0.038983045426648	(1 of 2) PTHR21493//PTHR21493:SF117 - CGI-141-RELATED/LIPASE CONTAINING PROTEIN // ALPHA/BETA-HYDROLASES SUPERFAMILY PROTEIN	Sobic.003G115700
SbiRTX430.03G132900.v2.1	3.66035691958812	1.21490480118504	25.854230771915	3.68196780639679E-07	0.000578939228904		Sobic.003G124750
SbiRTX430.03G191600.v2.1	2.38916314892963	5.01374186587491	13.341244356596	0.000259632008324	0.076332032155407	(1 of 27) K15397 - 3-ketoacyl-CoA synthase (KCS)	Sobic.003G178700
SbiRTX430.03G193100.v2.1	1.97760420490881	2.79465837636711	18.420452406706	1.77146380732003E-05	0.010750609828564	(1 of 1) PTHR12741//PTHR12741:SF13 - LYST-INTERACTING PROTEIN LIP5 DOPAMINE RESPONSIVE PROTEIN DRG-1 // SUBFAMILY NOT NAMED	Sobic.003G180100
SbiRTX430.03G241500.v2.1	1.40620819071952	6.28631591641894	16.8172376862677	4.11577428620675E-05	0.022245760016948	(1 of 2) PTHR31827//PTHR31827:SF14 - FAMILY NOT NAMED // F22C12.10	Sobic.003G224600
SbiRTX430.03G248700.v2.1	-1.91528391323818	2.07156633154298	14.1687126040961	0.000167126555732	0.056128561319308	(1 of 5) 1.14.13.70 - Sterol 14-alpha-demethylase / Obtusufoliol 14-demethylase	Sobic.003G231300
SbiRTX430.03G254200.v2.1	2.49802991831417	4.79364459377955	16.9907121051726	3.75631207317254E-05	0.020625134481775		Sobic.003G236400
SbiRTX430.03G403100.v2.1	1.17227628432457	5.00675567425507	13.0451062012665	0.000304077916083	0.083481454548707	(1 of 1) PTHR23421:SF67 - BETA-GALACTOSIDASE 10	Sobic.003G374100
SbiRTX430.03G431900.v2.1	2.01792197533116	5.37022261903771	13.3077066357091	0.000264317459293	0.076332032155407	(1 of 9) PF04720 - PDDEXK-like family of unknown function (PDDEXK_6)	Sobic.003G400200
SbiRTX430.03G433000.v2.1	1.36371729751251	10.3919913453228	13.2337594999117	0.000274951780689	0.077326276403164	(1 of 1) K17285 - selenium-binding protein 1 (SELENBP1)	Sobic.003G401200
SbiRTX430.03G476500.v2.1	-1.31731308571765	5.30627396189536	16.3002413138392	5.40570670250116E-05	0.026337212148299	(1 of 1) PTHR11728:SF8 - GLYCEROL-3-PHOSPHATE DEHYDROGENASE [NAD(+)], CYTOPLASMIC	Sobic.003G443400
SbiRTX430.04G002600.v2.1	1.9229954909427	5.91671604772007	22.7165343729165	1.87745425975541E-06	0.002094996701724	(1 of 1) PTHR12231//PTHR12231:SF108 - CTX-RELATED TYPE I TRANSMEMBRANE PROTEIN // SUBFAMILY NOT NAMED	Sobic.004G002600
SbiRTX430.04G038600.v2.1	1.21164493352098	6.52481845270474	13.4966324950159	0.00023899195957	0.075366134248572	(1 of 2) PTHR32093:SF36 - EXTENSIN-LIKE PROTEIN	Sobic.004G035800
SbiRTX430.04G066900.v2.1	7.20488216244461	0.789863174235902	17.458315829649	2.93676796506427E-05	0.016653881548771		Sobic.004G061701
SbiRTX430.04G073800.v2.1	7.93568362870073	-2.29329533766478	14.1976731807299	0.000164573892944	0.055813138281658		NaN
SbiRTX430.04G103400.v2.1	3.34604146068694	3.52413760913664	19.6565728924712	9.26839427219651E-06	0.006969832492692	(1 of 2) K02365 - separase (ESP1)	Sobic.004G095200
SbiRTX430.04G114200.v2.1	1.85558753323066	3.43293139497878	12.9794235409318	0.000314932915391	0.085417705190107	(1 of 1) PTHR23257:SF435 - MITOGEN ACTIVATED PROTEIN KINASE KINASE KINASE-LIKE PROTEIN	Sobic.004G106400
SbiRTX430.04G115400.v2.1	6.5619361659214	-3.42288432567023	13.9786828399144	0.000184895105947	0.061498956777912		Sobic.004G107550
SbiRTX430.04G117400.v2.1	5.43585359255011	-1.97547553122362	16.0914130073015	6.03570962436135E-05	0.028600995524097		NaN
SbiRTX430.04G127100.v2.1	2.38832469528358	4.23586554631108	23.9283545131881	9.99881817322434E-07	0.001383516472993	(1 of 74) PF01357//PF03330 - Pollen allergen (Pollen_allerg_1) // Rare lipoprotein A (RlpA)-like double-psi beta-barrel (DPBB_1)	Sobic.004G119600
SbiRTX430.04G148500.v2.1	2.76390213031072	5.54339126446538	20.4681946123943	6.06304278165089E-06	0.005243319397572	(1 of 1) PTHR11802//PTHR11802:SF107 - SERINE PROTEASE FAMILY S10 SERINE CARBOXYPEPTIDASE // SUBFAMILY NOT NAMED	NaN
SbiRTX430.04G170100.v2.1	1.33768750647569	7.32977102681997	12.6362433791371	0.000378339487345	0.094272243108124	(1 of 2) K15979 - staphylococcal nuclease domain-containing protein 1 (SND1)	Sobic.004G160700
SbiRTX430.04G231400.v2.1	-1.2514859069154	5.76415531006435	14.9718410788575	0.000109127533327	0.04194377369822	(1 of 5) PTHR19139//PTHR19139:SF137 - AQUAPORIN TRANSPORTER // SUBFAMILY NOT NAMED	Sobic.004G222000
SbiRTX430.04G270300.v2.1	2.94007198174707	4.16713774692126	60.3380380101341	7.98885719660254E-15	3.07056164605417E-11	(1 of 1) PTHR31579:SF15 - F2401.16	Sobic.004G258500
SbiRTX430.04G286300.v2.1	2.85841508753382	1.30411374952603	22.4376609353583	2.17075536002385E-06	0.002275477861029	(1 of 2) PTHR22601:SF11 - OLIGOPEPTIDE TRANSPORTER 4	Sobic.004G273400
SbiRTX430.04G317700.v2.1	-6.67236923002711	-3.35293466739767	14.6664662612173	0.000128308819343	0.04691967028563	(1 of 7) KOG4473 - Uncharacterized membrane protein	Sobic.004G301500
SbiRTX430.04G336000.v2.1	1.57579104378089	3.67026240538282	12.8467711616462	0.000338062072104	0.088555096891452	(1 of 2) 2.7.4.25 - (d)CMP kinase / Deoxycytidylate kinase	Sobic.004G318100
SbiRTX430.04G339200.v2.1	3.35730561853103	2.75771622603617	20.2157502571094	6.91809905883195E-06	0.005764875654329		NaN
SbiRTX430.04G340300.v2.1	-1.41071342509765	2.67818895818059	15.0102425355644	0.000106929237476	0.041891154415891	(1 of 2) PTHR10641//PTHR10641:SF561 - MYB-LIKE DNA-BINDING PROTEIN MYB // SUBFAMILY NOT NAMED	Sobic.004G322800
SbiRTX430.04G357000.v2.1	1.61999893634506	3.02705453505675	13.3539097784286	0.000257884417244	0.076332032155407	(1 of 2) PTHR10694//PTHR10694:SF53 - JUMONJI DOMAIN CONTAINING PROTEIN // SUBFAMILY NOT NAMED	Sobic.004G338500
SbiRTX430.05G007200.v2.1	4.53242642880535	0.23564976529488	18.4731362647199	1.72316118403881E-05	0.010644212799691		NaN
SbiRTX430.05G034300.v2.1	2.68751894871104	3.51176248995979	16.6657926841095	4.45776243584246E-05	0.023723525873948	(1 of 26) PF03479 - Domain of unknown function (DUF296) (DUF296)	Sobic.005G035000
SbiRTX430.05G034400.v2.1	7.97131278998704	-2.25938060433084	13.3348718980797	0.00026051579708	0.076332032155407	(1 of 4) PTHR23155//PTHR23155:SF449 - LEUCINE-RICH REPEAT-CONTAINING PROTEIN // SUBFAMILY NOT NAMED	Sobic.005G035100
SbiRTX430.05G041300.v2.1	3.41651115467372	1.20328656902268	16.4434222318721	5.01237986587613E-05	0.025749632502078		Sobic.005G042100
SbiRTX430.05G051000.v2.1	2.7744690307703	2.36092473902161	15.4178089232122	8.61723460556874E-05	0.037522564029373	(1 of 25) K04730 - interleukin-1 receptor-associated kinase 1 (IRAK1)	Sobic.005G052000
SbiRTX430.05G071800.v2.1	-1.61258095486097	3.09221019228571	12.5485791921048	0.000396507666466	0.097971379988603		Sobic.005G072700
SbiRTX430.05G109200.v2.1	2.45456657802519	4.63863581431441	14.6171978191671	0.000131707108969	0.047426568166779	(1 of 1) PTHR10048:SF22 - PHOSPHATIDYLINOSITOL 4-KINASE BETA	Sobic.005G104500
SbiRTX430.05G124500.v2.1	2.11917540743876	6.84148095143064	15.7480424556924	7.23627796216414E-05	0.033826665846917	(1 of 12) KOG0684 - Cytochrome P450	Sobic.005G109800
SbiRTX430.05G143900.v2.1	1.86763358524758	1.2259019275283	12.8811154200133	0.000331914358617	0.087813628804488	(1 of 1) PTHR32166:SF20 - HAT TRANSPOSON SUPERFAMILY PROTEIN	NaN
SbiRTX430.05G195400.v2.1	-1.84106572487076	12.882801036986	12.5286819393714	0.000400752407573	0.098317923991159	(1 of 18) PF01559 - Zein seed storage protein (Zein)	Sobic.005G185400
SbiRTX430.05G196300.v2.1	-2.30618596228439	9.78055430521946	19.8394470736994	8.42264296900606E-06	0.006475224291579	(1 of 18) PF01559 - Zein seed storage protein (Zein)	Sobic.005G186300
SbiRTX430.05G198600.v2.1	-3.74604208480112	11.7701591828959	69.6968237058973	6.91573798324754E-17	2.99036510395624E-13	(1 of 18) PF01559 - Zein seed storage protein (Zein)	Sobic.005G188800
SbiRTX430.05G198800.v2.1	-3.02790772645057	11.6092348455721	71.4442855631504	2.85198583507991E-17	1.40936991438692E-13	(1 of 18) PF01559 - Zein seed storage protein (Zein)	Sobic.005G189000
SbiRTX430.05G202500.v2.1	-4.68180610512506	11.4810361316745	98.7465315396171	2.86979146505637E-23	1.6545304393205E-19	(1 of 18) PF01559 - Zein seed storage protein (Zein)	Sobic.005G192700
SbiRTX430.05G202600.v2.1	-8.67560304583827	10.3191542439176	232.936056808497	1.36475536459405E-52	4.72096175720374E-48	(1 of 18) PF01559 - Zein seed storage protein (Zein)	Sobic.005G192801
SbiRTX430.05G202700.v2.1	-6.36781271868839	11.203958152751	142.688008193392	6.87775867157221E-33	1.18957713983513E-28	(1 of 18) PF01559 - Zein seed storage protein (Zein)	Sobic.005G193260
SbiRTX430.05G202800.v2.1	-5.97319254960672	9.43935513483432	111.773936415235	4.00466055255822E-26	2.77058435668188E-22	(1 of 18) PF01559 - Zein seed storage protein (Zein)	Sobic.005G193000
SbiRTX430.05G202900.v2.1	-8.76642553307195	9.63454407125242	117.820409649679	1.89819998571812E-27	2.18875113019871E-23	(1 of 18) PF01559 - Zein seed storage protein (Zein)	Sobic.005G193180
SbiRTX430.05G203000.v2.1	-5.56671986694347	10.863348357168	115.556571598275	5.94390408378581E-27	5.14028825165797E-23	(1 of 18) PF01559 - Zein seed storage protein (Zein)	NaN
SbiRTX430.05G203100.v2.1	-2.37852625159708	8.33960331333497	35.6343555247043	2.38051982904711E-09	5.88192442331412E-06	(1 of 18) PF01559 - Zein seed storage protein (Zein)	NaN
SbiRTX430.05G226500.v2.1	-2.10960803206789	2.087537224542	20.1792475427047	7.05137812422254E-06	0.005764875654329	(1 of 4) PF00228 - Bowman-Birk serine protease inhibitor family (Bowman-Birk_leg)	Sobic.005G215400
SbiRTX430.05G237100.v2.1	-1.663504412882	1.86903180244927	13.4307115392217	0.0002475382072	0.076332032155407		Sobic.005G223300
SbiRTX430.06G016000.v2.1	-7.12507523663309	-2.99821915950597	15.0805725340867	0.000103018077245	0.040960934805297	(1 of 1) PF00005//PF00664//PF09818 - ABC transporter (ABC_tran) // ABC transporter transmembrane region (ABC_membrane) // Predicted ATPase of the ABC class (ABC_ATPase)	Sobic.006G014800
SbiRTX430.06G029700.v2.1	1.48331927750982	2.7934636738113	12.6740995858709	0.000370755716507	0.093614465295087		Sobic.006G028200
SbiRTX430.06G129100.v2.1	6.10897802204466	-2.92530568882885	13.2424507020651	0.000273679861832	0.077326276403164	(1 of 1) PTHR21495//PTHR21495:SF61 - NUCLEOPORIN-RELATED // SUBFAMILY NOT NAMED	Sobic.006G122800
SbiRTX430.06G154000.v2.1	1.8112650873824	8.99501781563473	23.3265817357599	1.36697708240953E-06	0.001688802544097	(1 of 2) PTHR10353//PTHR10353:SF27 - GLYCOSYL HYDROLASE // BETA-GLUCOSIDASE 45-RELATED	Sobic.006G146200
SbiRTX430.06G174000.v2.1	4.46117093227809	0.972942767802943	16.3151778227276	5.36326530373388E-05	0.026337212148299	(1 of 1) PTHR10795//PTHR10795:SF384 - PROPROTEIN CONVERTASE SUBTILISIN/KEXIN // SUBFAMILY NOT NAMED	Sobic.006G165300
SbiRTX430.06G189300.v2.1	2.3277235206582	4.76379530328487	18.7481479166413	1.49168158744229E-05	0.009555601754223	(1 of 20) 2.7.10.2//2.7.11.1 - Non-specific protein-tyrosine kinase / Cytoplasmic protein tyrosine kinase // Non-specific serine/threonine protein kinase / Threonine-specific protein kinase	Sobic.006G179500
SbiRTX430.06G193500.v2.1	-8.02246312157309	-2.22528043047223	26.5072778755976	2.62547120206877E-07	0.0004324776182	(1 of 8) PTHR13068//PTHR13068:SF17 - CGI-12 PROTEIN-RELATED // SUBFAMILY NOT NAMED	Sobic.006G183301
SbiRTX430.06G212300.v2.1	3.42584086349825	3.48326623451599	21.0470175077999	4.48149885107435E-06	0.004306222451566	(1 of 3) PTHR33621:SF2 - T17B22.18 PROTEIN	Sobic.006G201300
SbiRTX430.06G240800.v2.1	2.1347957998886	8.23903409552389	15.3162969309433	9.09286790738729E-05	0.038507305983791	(1 of 10) K08695 - anthocyanidin reductase (ANR)	NaN
SbiRTX430.06G242100.v2.1	5.21625358237901	-0.691555558105768	20.1483783312	7.16609774329746E-06	0.005764875654329		NaN
SbiRTX430.06G255200.v2.1	3.34438911049862	2.59084765594261	16.4227456364571	5.0673507742091E-05	0.025749632502078	(1 of 1) PTHR14614//PTHR14614:SF3 - HEPATOCELLULAR CARCINOMA-ASSOCIATED ANTIGEN // SUBFAMILY NOT NAMED	Sobic.006G239200
SbiRTX430.06G268700.v2.1	1.27178858064242	5.01122699112673	15.0876755834085	0.000102631159019	0.040960934805297	(1 of 1) 2.10.1.1 - Molybdopterin molybdotransferase	Sobic.006G251800
SbiRTX430.07G037900.v2.1	1.58963939528581	8.45611928220369	13.2029816713568	0.000279504086038	0.077972623743894		Sobic.007G036600
SbiRTX430.07G156500.v2.1	1.88918883553737	4.48725819760909	19.839256637849	8.42348210918852E-06	0.006475224291579	(1 of 1) PTHR10788//PTHR10788:SF24 - TREHALOSE-6-PHOSPHATE SYNTHASE // SUBFAMILY NOT NAMED	Sobic.007G144300
SbiRTX430.07G210700.v2.1	7.4469909480897	-0.52138429902128	24.3049356191699	8.22280962179737E-07	0.001185180960155		NaN
SbiRTX430.07G214700.v2.1	-7.00707028414265	-3.1010277800467	15.6787859265828	7.50613620959551E-05	0.034164771547675	(1 of 33) KOG1987 - Speckle-type POZ protein SPOP and related proteins with TRAF, MATH and BTB/POZ domains	Sobic.007G198900
SbiRTX430.08G034400.v2.1	3.34868440950882	4.45729870281938	27.3036309429471	1.73884582458602E-07	0.000316579761916	(1 of 2) PTHR24347//PTHR24347:SF230 - SERINE/THREONINE-PROTEIN KINASE // SUBFAMILY NOT NAMED	Sobic.008G032000
SbiRTX430.08G054800.v2.1	2.01590118764803	6.05511469160828	15.4045860043014	8.67774376257476E-05	0.037522564029373	(1 of 1) PTHR23421:SF69 - BETA-GALACTOSIDASE 9	Sobic.008G052200
SbiRTX430.08G063500.v2.1	4.63691122662141	-0.891030575692352	15.291356040767	9.21371647850819E-05	0.038507305983791		NaN
SbiRTX430.08G117800.v2.1	1.75397450956106	6.50724122827526	19.3432455332513	1.09204841966735E-05	0.007555227786627	(1 of 4) PF07168 - Ureide permease (Ureide_permease)	Sobic.008G105500
SbiRTX430.08G121600.v2.1	8.74181513453944	-0.013328064662746	14.7621004999449	0.000121962302373	0.046361757842705	(1 of 304) PF00646 - F-box domain (F-box)	Sobic.008G108700
SbiRTX430.08G124200.v2.1	-2.43836920006074	2.44224705540173	18.8905822882707	1.38434408575787E-05	0.009035326531045	(1 of 2) PTHR10209//PTHR10209:SF145 - OXIDOREDUCTASE, 2OG-FE II OXYGENASE FAMILY PROTEIN // SUBFAMILY NOT NAMED	Sobic.008G112000
SbiRTX430.08G146200.v2.1	1.10444041405322	6.76660912263933	13.1817595696851	0.000282687202543	0.078229725682949	(1 of 1) K13250 - translocon-associated protein subunit beta (SSR2)	Sobic.008G134900
SbiRTX430.08G160000.v2.1	8.09778750028857	-2.15572120695807	14.7331221300547	0.000123851269651	0.046568077388725	(1 of 64) PF07762 - Protein of unknown function (DUF1618) (DUF1618)	NaN
SbiRTX430.08G179700.v2.1	2.24023143614234	2.84126579952311	28.444187692146	9.64388558698779E-08	0.000196236053074	(1 of 43) PF00304 - Gamma-thionin family (Gamma-thionin)	Sobic.008G167400
SbiRTX430.08G188800.v2.1	3.00904013714023	3.6178767763859	25.2243327598513	5.1034239488708E-07	0.00076755496191	(1 of 1212) 2.7.11.1 - Non-specific serine/threonine protein kinase / Threonine-specific protein kinase	Sobic.008G176500
SbiRTX430.08G204600.v2.1	2.31688735642791	6.84795058535862	21.5434298078079	3.45905695005048E-06	0.003418734229033	(1 of 1) PTHR10110:SF86 - SODIUM/HYDROGEN EXCHANGER 7-RELATED	Sobic.008G192900
SbiRTX430.09G021000.v2.1	3.22026874666302	7.027505488741	59.4151358457642	1.27683240605E-14	4.01528969000742E-11		Sobic.009G020000
SbiRTX430.09G127800.v2.1	2.7990741571313	3.42123588729157	22.8836939309144	1.7210570122901E-06	0.001984493472305		Sobic.009G122375
SbiRTX430.09G145700.v2.1	2.36807687387435	3.5358625737105	17.760483311862	2.5053314929862E-05	0.014444071167563	(1 of 2) PTHR22600//PTHR22600:SF18 - BETA-HEXOSAMINIDASE // SUBFAMILY NOT NAMED	Sobic.009G138300
SbiRTX430.09G167900.v2.1	-1.05590271972492	6.29411375859916	14.2588002180487	0.000159314143465	0.055109948507303	(1 of 1) PTHR23042//PTHR23042:SF58 - CIRCADIAN PROTEIN CLOCK/ARNT/BMAL/PAS // SUBFAMILY NOT NAMED	Sobic.009G160000
SbiRTX430.09G175500.v2.1	-1.51044890086447	1.70159546575236	15.6324774013627	7.69220329590891E-05	0.034556973560011		Sobic.009G166900
SbiRTX430.09G188600.v2.1	2.93715154742467	2.09057391010174	13.3667037912081	0.000256131119242	0.076332032155407		NaN
SbiRTX430.09G188700.v2.1	6.19348492101183	-1.32478120079154	13.3786417519695	0.00025450597146	0.076332032155407	(1 of 7) PTHR10485 - MITOCHONDRIAL IMPORT INNER MEMBRANE TRANSLOCASE SUBUNIT TIM-17	Sobic.009G178700
SbiRTX430.09G207600.v2.1	3.95105553113209	5.68865621489955	20.9436685316873	4.72988489914816E-06	0.004422058876523	(1 of 5) PTHR33869:SF5 - CLAVATA3/ESR (CLE)-RELATED PROTEIN 3	Sobic.009G196400
SbiRTX430.09G207800.v2.1	1.93671906194379	4.27498781834885	17.3173859324333	3.16279868835266E-05	0.017646376165725		Sobic.009G196600
